# Supplementary material for: Effect of hypoalbuminemia on postoperative pulmonary complications after thoracoscopic anatomical lung resection: a retrospective cohort study
Source: PeerJ. 2026 Jun 11;14:e21456. doi: 10.7717/peerj.21456 (PMC13264973; doi:10.7717/peerj.21456)
Supplement: Supplemental Information 2 [file peerj-14-21456-s002.xlsx]

## Sheet: Sheet1
ID	age	smoking	gender	BMI	ASA	HBP	diabetes	CHD	Pathological	Type of anatomical lung resection	rightleft	Surgon group	totalintraoperative input fluid	Colloid	Intraoperative bleeding	Intraoperative urine output	Intraoperative urine output	surgery time	albumin content	complications	Pneumonia	Air leakage	Pleural effusion	Atelectasis	Length of stay (d)
1	49	1	2	24.8	1	0	0	0	1	3	2	3	1600	500	0	0	300	1.34	43	0	0	0	0	0	6
2	75	1	1	26.67	2	0	0	0	1	3	2	1	1850	500	0	100	800	4.59	39.1	0	0	0	0	0	6
3	51	0	1	22.6	1	0	0	0	1	2	1	1	1300	500	0	100	400	3.23	38.8	0	0	0	0	0	4
4	70	0	1	21.49	2	0	0	0	1	1	2	1	1800	500	0	50	380	1.74	38.5	0	0	0	0	0	3
5	37	0	2	35.15	2	0	0	0	1	2	1	4	1250	500	0	0	330	3.41	44	0	0	0	0	0	3
6	33	0	1	21.33	1	0	0	0	1	3	1	1	1100	500	0	100	370	2.5	41.1	0	0	0	0	0	4
7	66	1	2	26.23	2	0	0	0	1	1	2	3	2000	500	0	0	400	2.16	40.6	0	0	0	0	0	4
8	49	0	1	26.17	2	0	0	0	3	1	2	3	1200	500	0	0	270	1.93	34.1	1	1	0	0	0	4
9	57	0	1	26.67	2	0	0	0	1	1	2	3	1450	500	0	100	300	2.01	36.6	0	0	0	0	0	6
10	58	1	2	24.77	2	0	0	0	1	1	2	3	1500	500	0	0	220	1.83	40	0	0	0	0	0	6
11	61	0	1	20.44	2	0	0	0	1	1	1	3	1650	500	0	50	170	1.08	38.9	0	0	0	0	0	5
12	64	0	1	26.3	2	0	0	0	1	2	2	4	1300	500	0	150	480	2.27	35.6	0	0	0	0	0	5
13	55	1	2	21.97	2	0	0	0	1	1	1	4	1200	500	0	150	200	2.07	33.5	1	1	0	0	0	5
14	40	0	1	23.63	1	0	0	0	1	2	1	1	1600	500	0	150	200	2.07	39.1	0	0	0	0	0	5
15	53	0	2	17.63	2	0	0	0	3	2	1	3	2800	1000	0	100	800	1.54	43.4	0	0	0	0	0	5
16	39	0	1	21.88	1	0	0	0	1	1	1	3	1650	500	0	100	300	2.33	45.7	0	0	0	0	0	5
17	73	0	1	25.39	2	0	0	0	1	1	1	3	1500	500	0	200	450	3.5	38.6	0	0	0	0	0	6
18	52	0	2	24.49	2	0	0	0	1	1	1	2	1450	500	0	50	200	1.95	41.8	0	0	0	0	0	4
19	69	0	2	25.83	2	0	0	0	4	1	2	3	1050	500	0	50	250	1.03	38.6	0	0	0	0	0	6
20	64	1	2	25.95	2	0	0	0	1	1	1	3	1100	500	0	50	200	1.44	40.4	0	0	0	0	0	5
21	56	0	1	26.56	2	0	0	0	1	2	2	3	1550	500	0	100	180	2.02	37.9	0	0	0	0	0	5
22	64	0	1	22.89	2	0	0	0	1	1	2	1	1100	500	0	50	200	1.76	38.9	0	0	0	0	0	6
23	72	0	2	24.22	2	0	0	0	1	1	2	4	1600	0	0	150	150	2.5	41.2	0	0	0	0	0	6
24	60	1	1	21.36	2	0	0	0	1	1	1	1	1450	0	0	20	250	1.34	42.2	0	0	0	0	0	4
25	31	0	2	22.04	1	0	0	0	4	1	1	4	1550	0	0	150	200	2.21	42.4	0	0	0	0	0	4
26	53	1	2	27.85	2	0	0	0	4	1	1	3	1550	500	0	100	320	2.08	40	0	0	0	0	0	4
27	68	1	2	21.45	3	0	0	0	1	3	1	3	1550	500	0	60	320	2.52	44.8	0	0	0	0	0	7
28	65	0	1	19.53	3	0	0	0	1	1	2	3	1450	500	0	100	350	2.33	39.1	0	0	0	0	0	5
29	51	1	2	27.68	2	0	0	0	1	1	2	3	800	0	0	0	70	0.75	42.6	0	0	0	0	0	4
30	60	0	1	20.82	2	0	0	0	1	1	1	3	1350	0	0	50	260	2.63	34.5	0	0	0	0	0	7
31	67	1	2	21.39	2	0	0	0	1	1	2	4	1300	0	0	100	600	1.72	40.8	0	0	0	0	0	5
32	57	1	2	32.47	3	0	0	0	1	1	1	2	1600	500	0	50	670	1.98	32.7	1	1	0	0	0	7
33	66	0	2	27.44	2	0	0	0	1	1	1	3	1450	500	0	0	130	1.42	40.2	0	0	0	0	0	4
34	51	1	2	23.14	2	0	0	0	1	2	2	1	1300	0	0	50	180	2.17	35.3	0	0	0	0	0	3
35	45	0	2	24.68	1	0	0	0	1	1	1	1	700	0	0	50	100	1.58	35.1	0	0	0	0	0	4
36	45	0	1	19	1	0	0	0	1	1	2	1	1300	500	0	200	170	1.33	32.9	1	1	0	0	0	3
37	69	0	1	25.97	3	0	0	0	1	3	2	3	2000	500	0	0	850	2.52	43.6	0	0	0	0	0	5
38	54	1	2	18.34	2	0	0	0	1	1	2	2	1900	800	0	100	550	3.25	40.2	0	0	0	0	0	4
39	72	1	2	20.37	2	0	0	0	1	1	1	2	1100	0	0	100	200	2	38.9	0	0	0	0	0	10
40	65	0	1	21.34	1	0	0	0	1	1	1	3	800	200	0	30	300	1.51	41.2	0	0	0	0	0	4
41	73	1	2	23.12	3	1	0	1	1	2	1	1	1150	500	0	0	300	2.18	39.7	0	0	0	0	0	3
42	63	1	2	24.38	2	0	0	0	1	1	2	1	1750	500	0	100	200	2.17	38.8	0	0	0	0	0	6
43	58	0	1	23.73	2	0	0	0	1	1	1	4	1400	300	0	30	480	1.66	42.6	0	0	0	0	0	4
44	27	0	1	24.22	2	0	0	0	1	1	2	3	1250	500	0	50	700	1.92	44.1	0	0	0	0	0	4
45	52	0	1	23.88	2	0	0	0	4	1	2	3	1300	500	0	50	179	1.67	46.8	0	0	0	0	0	5
46	47	1	2	22.43	1	0	0	0	1	1	2	2	1250	500	0	100	100	2.25	35.4	1	1	0	0	0	5
47	63	1	2	23.89	2	0	0	0	1	1	2	4	2350	500	0	350	250	5.49	33.8	0	0	0	0	0	6
48	66	0	1	18.42	2	0	0	0	1	1	1	1	1500	0	0	100	450	2.43	32.8	0	0	0	0	0	5
49	47	0	1	25.81	2	0	0	0	1	1	2	2	1900	500	0	0	300	2.65	37.9	0	0	0	0	0	4
50	62	0	1	27.55	2	0	0	0	1	1	2	2	1550	450	0	100	550	2.35	41.3	0	0	0	0	0	5
51	47	0	1	28.76	3	0	0	0	1	1	2	3	1050	0	0	50	140	1.25	40	0	0	0	0	0	4
52	55	0	1	27.05	2	0	0	0	1	1	2	2	1350	0	0	0	620	2.44	41.8	0	0	0	0	0	4
53	66	0	1	19.53	1	0	0	0	1	1	1	1	900	0	0	200	100	2.02	34.4	0	0	0	0	0	5
54	58	0	2	24.22	2	0	0	0	1	1	1	1	1000	0	0	50	280	1.51	37.1	0	0	0	0	0	7
55	61	1	2	25.1	1	0	0	0	1	1	1	1	950	0	0	50	120	2	42.6	0	0	0	0	0	4
56	53	1	2	25.1	2	0	0	0	1	2	1	4	1900	0	0	30	550	2.53	38.7	0	0	0	0	0	4
57	44	0	1	22.21	2	0	0	0	1	1	2	4	1450	500	0	20	180	1.83	40	0	0	0	0	0	6
58	44	0	1	27.34	1	0	0	0	1	1	1	3	1200	0	0	0	240	1.32	39.3	0	0	0	0	0	5
59	49	0	1	26.84	2	0	0	0	1	3	2	3	1550	500	0	10	270	1.93	38.7	0	0	0	0	0	5
60	54	0	1	19.95	2	0	0	0	1	1	1	3	1250	0	0	50	270	2.18	39.1	0	0	0	0	0	7
61	56	0	1	24.03	1	0	0	0	1	1	2	3	1700	500	0	200	220	2.85	36.9	0	0	0	0	0	6
62	52	0	1	24.67	2	0	0	0	1	1	2	1	1000	500	0	30	300	1.83	43.1	0	0	0	0	0	5
63	67	0	1	25.15	2	0	0	0	1	1	1	4	1300	0	0	50	190	1.78	37.7	0	0	0	0	0	4
64	70	0	1	25.33	3	1	1	0	1	1	2	1	1400	500	0	100	500	1.28	38.5	0	0	0	0	0	4
65	60	1	2	22.49	3	1	0	1	1	1	2	1	1400	500	0	0	670	1.6	37.5	0	0	0	0	0	4
66	66	1	2	24.34	2	0	0	0	1	1	1	1	1850	500	0	0	610	2.72	31.8	0	0	0	0	0	5
67	51	0	1	21.01	1	0	0	0	1	1	2	4	2050	500	0	50	310	2.05	40.6	0	0	0	0	0	7
68	40	0	1	18.13	2	0	0	0	1	2	1	1	1600	0	0	30	160	1.91	36.4	0	0	0	0	0	4
69	66	0	1	24.65	3	0	0	0	1	1	2	1	1500	0	0	30	500	1.84	34.1	1	1	0	0	0	7
70	58	1	2	24.69	2	0	0	0	1	2	2	3	1000	0	0	20	120	1.19	39.8	0	0	0	0	0	3
71	54	0	2	22.22	1	0	0	0	1	1	1	4	2000	0	0	70	300	2.34	38.9	1	1	0	0	0	17
72	56	0	2	25.03	2	0	0	0	1	2	2	3	1900	1000	0	10	210	2.42	35.6	0	0	0	0	0	5
73	64	0	1	23.24	2	0	0	0	1	1	2	3	1850	500	0	10	220	2.39	42.4	0	0	0	0	0	5
74	38	0	1	24.77	1	0	0	0	1	3	2	3	1300	0	0	0	130	0.98	40	0	0	0	0	0	5
75	69	0	1	20.83	2	0	0	0	1	1	1	1	1600	500	0	0	290	1.99	44.8	0	0	0	0	0	5
76	60	0	1	21.71	2	0	0	0	4	1	2	1	1500	0	0	100	670	3.34	39.1	0	0	0	0	0	5
77	56	0	1	22.86	2	0	0	0	1	1	2	4	1600	0	0	300	290	2.56	36.1	0	0	0	0	0	3
78	21	0	1	18.52	2	0	0	0	1	1	1	3	1100	0	0	30	230	1.51	35.5	1	1	0	0	0	5
79	70	0	1	21.33	3	0	0	0	1	1	2	3	900	300	0	0	250	1.08	34.7	0	0	0	0	0	5
80	47	1	2	27.45	2	0	0	0	1	3	2	2	1900	500	0	100	600	3.66	36.9	0	0	0	0	0	6
81	53	0	1	22.66	2	0	0	0	1	2	1	1	1100	0	0	50	279	2.03	45.9	0	0	0	0	0	4
82	49	0	1	24	2	0	0	0	1	2	1	1	1300	500	0	200	200	1.89	38.2	0	0	0	0	0	4
83	56	1	2	21.15	2	0	0	0	1	2	1	4	1700	500	0	30	170	2.39	37.1	0	0	0	0	0	5
84	52	0	1	21.72	2	0	0	0	1	1	2	4	1850	0	0	30	850	2.45	42.6	1	1	0	0	0	4
85	55	0	1	24.77	2	0	0	0	1	2	1	4	1650	0	0	30	230	2.86	44.5	0	0	0	0	0	5
86	69	1	2	18.42	2	0	0	0	1	2	1	3	1750	500	0	80	500	2.12	37.2	0	0	0	0	0	5
87	55	1	2	25.83	2	0	0	0	3	1	1	2	2300	1000	0	50	850	4.28	39.8	0	0	0	0	0	4
88	59	0	1	25.1	2	0	0	0	1	2	1	3	1450	500	0	0	300	1.92	38.4	0	0	0	0	0	7
89	75	1	2	19.72	2	0	0	0	1	1	1	3	1550	500	0	0	260	1.34	40	0	0	0	0	0	6
90	59	1	2	25.35	2	0	0	0	4	2	2	1	1450	0	0	80	530	2.91	38.6	1	1	0	0	0	14
91	66	0	1	24.56	2	1	1	0	1	1	1	1	1700	0	0	50	1100	2.33	39.6	0	0	0	0	0	4
92	62	1	2	21.3	2	0	0	0	2	1	2	2	3020	1000	820	1200	380	3.19	35.3	1	0	1	0	0	20
93	56	0	1	25.33	2	1	0	1	1	1	1	3	1500	500	0	0	190	1.64	41	0	0	0	0	0	7
94	56	0	1	24.45	2	0	0	0	1	1	2	2	1650	500	0	100	500	2.43	38.6	0	0	0	0	0	3
95	68	1	2	22.86	2	0	0	0	1	1	1	1	1650	0	0	100	220	2.53	35.6	0	0	0	0	0	5
96	55	0	1	18.99	2	0	0	0	1	1	2	1	1050	0	0	30	100	1.75	36.9	0	0	0	0	0	5
97	42	1	2	28.37	2	0	0	0	1	2	2	4	1700	0	0	20	150	1.62	38.5	0	0	0	0	0	2
98	66	1	2	26.09	2	0	0	0	1	1	2	4	1700	500	0	50	230	2.18	33.4	0	0	0	0	0	7
99	62	0	1	21.6	2	0	0	0	1	1	1	4	1600	500	0	40	220	2.54	41.3	0	0	0	0	0	7
100	43	0	1	22.32	2	0	0	0	1	2	1	3	1600	500	0	50	260	1.34	37.7	1	1	0	0	0	3
101	44	0	1	23.73	2	0	0	0	1	2	1	3	1300	500	0	0	700	1.72	39.4	0	0	0	0	0	3
102	60	0	1	31.56	2	0	0	0	1	1	2	3	1960	500	260	400	240	1.69	43.7	0	0	0	0	0	6
103	50	1	2	24.22	2	0	0	0	1	2	1	3	2200	500	0	50	400	1.71	41.3	0	0	0	0	0	3
104	65	0	1	23.88	2	0	0	0	1	1	2	1	1500	0	0	30	800	1.86	40.1	0	0	0	0	0	6
105	64	0	1	27.85	2	0	0	0	4	1	2	2	1600	100	0	0	440	2.18	46.2	0	0	0	0	0	4
106	56	1	2	24.77	2	0	0	0	1	1	1	1	1700	0	0	50	610	3.18	46.2	0	0	0	0	0	6
107	55	0	1	20.81	2	0	0	0	1	3	2	3	2000	500	0	200	600	2.58	40.7	0	0	0	0	0	6
108	55	1	2	20.76	2	0	0	0	4	2	1	3	1950	500	0	150	480	2.04	39.1	1	1	0	0	0	5
109	29	1	2	21.8	1	0	0	0	4	1	1	3	1500	500	0	100	180	1.99	41.5	0	0	0	0	0	6
110	65	1	2	29.04	2	0	0	0	1	2	1	3	1700	0	0	200	650	2.08	33.7	0	0	0	0	0	7
111	60	0	1	21.48	2	0	0	0	1	1	1	3	1800	500	0	50	200	2.17	39.1	1	1	0	0	0	6
112	54	1	2	27.36	2	0	0	0	1	1	2	3	1550	500	0	50	300	2.33	37	0	0	0	0	0	5
113	50	0	1	23.23	2	0	0	0	1	1	2	3	2000	500	0	200	940	3.26	37	0	0	0	0	0	5
114	53	1	2	23.53	2	0	0	0	1	2	1	2	1850	500	0	300	400	2.34	42.6	1	1	0	0	0	4
115	60	0	1	22.86	2	0	0	0	1	2	1	1	1700	500	0	100	500	2.25	39.1	0	0	0	0	0	5
116	65	0	1	23.44	2	0	0	0	1	3	2	1	1300	0	0	20	160	1.75	36.8	0	0	0	0	0	5
117	68	0	1	27.85	2	0	0	0	1	1	1	1	1250	150	0	100	380	2.71	37.4	0	0	0	0	0	6
118	52	0	1	20.03	2	0	0	0	1	2	1	4	2750	500	0	80	510	4.84	45.3	0	0	0	0	0	11
119	48	1	2	23.88	2	0	0	0	1	2	2	4	1750	0	0	50	300	2	36.8	0	0	0	0	0	11
120	69	0	1	26.95	2	0	0	0	1	1	2	2	2200	500	0	150	630	2.66	36.6	0	0	0	0	0	7
121	72	0	1	22.89	3	1	1	1	1	3	1	3	1850	500	0	50	400	2.18	38.2	0	0	0	0	0	5
122	71	0	1	22.89	3	0	0	0	1	1	1	1	1650	0	0	50	180	1.84	34.1	0	0	0	0	0	6
123	55	1	2	24.22	2	0	0	0	1	2	1	1	1600	500	0	50	330	1.79	35.3	0	0	0	0	0	6
124	59	0	1	23.63	2	0	0	0	1	1	1	1	1650	500	0	300	300	2.5	41.8	0	0	0	0	0	8
125	38	0	1	20.55	1	0	0	0	1	2	2	3	1500	400	0	10	80	2	37.9	0	0	0	0	0	4
126	49	1	2	22.13	2	0	0	0	3	2	2	4	1700	0	0	30	480	2.24	37.9	1	1	0	0	0	8
127	31	0	1	20.83	2	0	0	0	1	2	2	4	1300	500	0	20	310	1.66	48.9	0	0	0	0	0	6
128	50	0	1	21.48	1	0	0	0	1	2	1	2	1400	300	0	0	200	2.5	35.9	0	0	0	0	0	3
129	48	0	1	29.64	2	0	0	0	1	1	2	3	1850	500	0	50	300	2.26	38.9	0	0	0	0	0	7
130	69	1	2	25.95	3	0	0	0	4	1	1	3	1550	500	0	50	160	1.94	36.9	0	0	0	0	0	7
131	61	1	2	24.61	2	0	0	0	1	1	2	1	1400	500	0	100	380	1.83	43.4	0	0	0	0	0	7
132	72	1	2	22.77	2	0	0	0	1	1	2	1	1250	500	0	0	340	1.86	42.8	0	0	0	0	0	5
133	54	1	2	23.12	3	0	0	0	1	2	2	4	1700	0	0	30	260	2.38	44.2	1	1	0	0	0	7
134	52	0	1	31.64	2	0	0	0	1	1	2	4	1850	0	0	30	380	3.58	38	0	0	0	0	0	7
135	51	1	2	25.18	2	0	0	0	1	1	2	3	1500	500	0	0	160	1.91	44.9	0	0	0	0	0	11
136	65	0	1	23.44	2	0	0	0	1	1	2	2	1500	0	0	0	330	2.68	34.6	0	0	0	0	0	4
137	64	1	2	22.41	3	0	0	0	1	1	1	3	2000	500	0	100	840	2.93	23.8	1	1	0	0	0	6
138	49	0	1	26.67	2	0	0	0	1	1	1	1	1750	500	0	100	770	2.44	35.9	0	0	0	0	0	9
139	69	1	2	23.05	2	0	0	0	2	1	2	1	2965	1000	865	800	480	4.17	30.2	1	1	0	0	0	10
140	51	0	1	22.04	1	0	0	0	1	1	1	3	1800	500	0	200	400	2.08	37.8	0	0	0	0	0	6
141	62	1	2	20.32	2	0	0	0	2	1	2	3	1300	500	0	50	260	1.49	32.4	0	0	0	0	0	5
142	63	1	2	21.11	2	0	0	0	1	3	1	3	1550	500	0	0	130	3	41.2	0	0	0	0	0	5
143	62	1	2	30.47	3	0	0	0	2	1	2	3	1700	500	0	50	280	1.75	36.2	0	0	0	0	0	5
144	58	0	1	23.73	2	0	0	0	1	1	1	1	1650	500	0	100	130	1.91	42.1	0	0	0	0	0	5
145	61	1	2	25.35	2	0	0	0	1	1	2	1	1200	500	0	100	160	2.3	34.7	0	0	0	0	0	7
146	69	1	2	25.43	2	0	0	0	1	1	2	4	2150	500	0	50	630	2.92	36.5	0	0	0	0	0	6
147	54	0	1	24.61	2	0	0	0	1	1	1	4	1700	500	0	30	350	1.87	39.8	0	0	0	0	0	6
148	49	1	2	23.88	2	0	0	0	1	1	2	1	1500	500	0	50	110	1.97	41.9	0	0	0	0	0	5
149	47	0	1	26.67	2	0	0	0	3	1	1	3	2050	500	0	200	780	4.3	40.6	0	0	0	0	0	6
150	63	1	2	26.73	2	0	0	0	1	1	1	2	1700	500	0	50	720	3.57	36.9	0	0	0	0	0	11
151	65	1	2	19.53	3	0	0	0	2	1	2	1	2350	750	0	100	300	2.58	37.4	1	0	0	1	0	13
152	59	1	2	24.57	2	0	0	0	1	1	1	4	2450	500	0	50	260	2.21	37.1	0	0	0	0	0	9
153	63	0	1	27.34	2	0	0	0	1	2	1	3	1350	500	0	0	420	2.09	43.2	0	0	0	0	0	5
154	49	0	1	24.61	1	0	0	0	1	3	1	3	1600	500	0	100	900	2.18	42.4	0	0	0	0	0	6
155	55	0	1	21.88	2	0	0	0	1	1	2	2	1350	500	0	50	200	3.08	34.5	0	0	0	0	0	7
156	35	0	2	27.17	1	0	0	0	1	1	1	3	1250	500	0	50	200	2.85	41.1	1	1	0	0	0	6
157	30	0	1	20.69	2	0	0	0	1	2	1	3	1600	500	0	50	260	3.01	45	0	0	0	0	0	5
158	69	1	2	22.04	2	0	0	0	2	1	2	3	2200	500	0	0	500	2.34	32	1	1	0	0	0	7
159	60	0	1	21.99	2	0	0	0	1	3	2	1	1600	0	0	20	330	2.47	42.5	0	0	0	0	0	4
160	44	0	1	21.34	2	0	0	0	1	2	2	4	1800	500	0	100	1050	2.92	39	0	0	0	0	0	4
161	49	0	1	24.84	2	0	0	0	1	2	2	4	1500	500	0	15	800	1.76	38.5	0	0	0	0	0	6
162	60	1	2	21.26	2	0	0	0	1	1	2	2	2550	700	0	50	500	3.17	48.1	0	0	0	0	0	6
163	50	0	1	20.54	1	0	0	0	1	3	2	2	1950	500	0	100	220	2.37	39.1	0	0	0	0	0	6
164	50	0	1	18.17	2	0	0	0	1	3	2	1	1800	500	0	100	560	2.39	38.7	0	0	0	0	0	9
165	47	1	2	21.6	2	0	0	0	1	1	2	1	1400	0	0	20	500	2.17	36.4	1	0	1	0	0	39
166	37	0	1	20.03	1	0	0	0	1	3	2	1	1600	0	0	40	750	3.09	38.7	0	0	0	0	0	6
167	73	0	1	20.08	3	0	0	0	1	2	1	4	1300	500	0	0	400	2.58	33.2	0	0	0	0	0	4
168	36	0	1	17.97	2	0	0	0	1	1	2	4	1300	500	0	0	500	2.2	36.1	0	0	0	0	0	3
169	47	0	1	21.83	2	0	0	0	1	1	2	2	1250	500	0	0	280	2.04	37.3	1	1	0	0	0	3
170	75	0	1	26.44	2	1	1	0	1	3	2	3	1450	500	0	50	370	1.26	34.5	0	0	0	0	0	7
171	60	0	1	19.07	1	0	0	0	1	2	2	1	1400	500	0	100	200	1.51	33.2	0	0	0	0	0	4
172	52	0	1	22.66	1	0	0	0	1	2	2	1	1400	0	0	0	600	2.29	35.3	0	0	0	0	0	3
173	64	0	1	25.91	2	0	0	0	1	3	1	4	1300	200	0	50	360	3	34.4	0	0	0	0	0	4
174	63	1	2	21.26	2	0	0	0	3	1	2	2	1650	500	0	100	310	2.74	36.3	0	0	0	0	0	3
175	51	1	2	25.34	1	0	0	0	1	1	2	3	2000	500	0	50	450	2.08	36.2	0	0	0	0	0	5
176	41	0	1	21.09	1	0	0	0	1	2	2	3	1600	500	0	0	200	1.97	35	0	0	0	0	0	5
177	65	0	1	22.89	2	0	0	0	1	2	1	3	1050	500	0	0	400	1.25	34.1	0	0	0	0	0	6
178	62	0	1	21.72	2	0	0	0	1	1	1	3	1250	0	0	0	200	1	38.1	0	0	0	0	0	6
179	55	0	1	20.13	1	0	0	0	1	3	1	3	1700	500	0	50	300	1.59	35.1	0	0	0	0	0	6
180	59	0	1	27.55	2	0	0	0	1	2	1	1	1250	0	0	30	200	2.75	39.5	0	0	0	0	0	5
181	21	0	1	19.53	1	0	0	0	1	1	1	4	1650	0	0	0	300	1.93	44	0	0	0	0	0	5
182	70	0	1	23.88	3	0	0	0	1	1	2	2	1500	0	0	0	440	2.26	32.7	0	0	0	0	0	5
183	54	0	1	25.39	2	0	0	0	1	1	1	2	1850	500	0	50	160	2.34	34.5	0	0	0	0	0	3
184	48	0	1	26.13	2	0	0	0	1	2	2	1	1350	0	0	50	580	2.41	40.8	0	0	0	0	0	5
185	53	1	2	28.39	3	0	0	0	1	1	2	1	1450	500	0	30	190	1.78	42.7	0	0	0	0	0	4
186	48	0	1	20.81	2	0	0	0	1	1	1	3	1860	500	0	200	800	3.41	40.2	1	1	1	0	0	15
187	51	0	1	22.06	2	0	0	0	1	1	2	3	1300	500	0	100	520	2.06	35.3	1	1	0	0	0	5
188	65	0	1	34.89	2	0	0	0	1	1	1	3	1800	500	0	100	670	2.33	35.1	1	1	0	0	0	11
189	57	1	2	25.76	2	0	0	0	1	1	2	1	1850	500	0	50	480	1.74	32.9	0	0	0	0	0	5
190	67	1	2	31.71	2	0	0	0	1	1	2	1	1300	0	0	30	300	1.89	43.6	0	0	0	0	0	4
191	69	0	1	25.39	2	0	0	1	3	1	2	1	1650	500	0	150	930	3.16	37.7	0	0	0	0	0	4
192	47	1	2	25.14	2	0	0	0	1	1	2	3	1150	500	0	20	160	1.28	40.4	0	0	0	0	0	4
193	58	0	1	20.94	1	0	0	0	1	1	2	2	1700	500	0	50	300	2.12	37.8	0	0	0	0	0	4
194	58	0	1	22.1	2	0	0	0	1	1	1	1	1650	0	0	50	250	2.7	42.4	1	1	0	0	0	4
195	53	0	1	26.64	2	0	0	0	1	2	1	1	1400	0	0	30	300	2.58	38.5	0	0	0	0	0	3
196	44	0	1	21.76	1	0	0	0	1	2	2	3	1250	500	0	50	210	2.24	33.8	1	1	0	0	0	3
197	51	0	1	24.51	1	0	0	0	1	1	2	4	1250	500	0	0	250	1.43	36	1	1	0	0	0	3
198	61	0	1	25.15	2	0	0	0	1	1	2	2	1850	500	0	50	800	2.16	39.7	0	0	0	0	0	6
199	56	0	1	25.15	2	0	0	0	1	3	2	3	1600	500	0	100	300	1.88	45.5	0	0	0	0	0	3
200	59	0	1	25.24	2	0	0	0	3	1	2	1	1550	500	0	60	600	1.59	34.1	0	0	0	0	0	6
201	60	0	2	24.22	2	0	0	0	1	1	2	3	1750	500	0	100	460	3.17	36.9	0	0	0	0	0	6
202	46	0	2	23.53	1	0	0	0	1	1	1	1	1650	500	0	20	130	1.67	44.3	0	0	0	0	0	5
203	55	0	1	20.4	2	0	0	0	1	2	1	1	1700	0	0	30	270	2.42	46	0	0	0	0	0	3
204	53	1	2	23.81	2	0	0	0	1	1	2	4	1200	0	0	50	240	1.92	41.4	0	0	0	0	0	5
205	47	0	1	23.73	2	0	0	0	1	1	1	3	1550	500	0	50	550	1.97	41.6	0	0	0	0	0	5
206	61	1	2	24.74	2	0	0	0	1	1	1	2	1450	500	0	0	300	2.71	36.3	0	0	0	0	0	5
207	67	0	1	22.48	2	0	0	0	1	1	2	3	1200	500	0	0	100	1.01	39.1	0	0	0	0	0	4
208	64	0	1	18.2	2	0	0	0	1	2	1	3	1800	500	0	0	220	2.18	33.6	0	0	0	0	0	6
209	35	1	2	23.12	2	0	0	0	1	1	2	4	1500	0	0	50	230	1.88	43.6	1	0	1	0	0	11
210	34	0	1	20.55	2	0	0	0	1	3	2	1	1850	500	0	100	230	2.98	36.4	0	0	0	0	0	4
211	49	0	1	26.11	2	0	0	0	1	1	2	2	1650	500	0	0	240	2.22	39.6	0	0	0	0	0	3
212	66	0	1	26.08	3	0	0	0	3	2	1	3	1750	500	0	0	400	2.34	32.1	1	1	0	0	0	6
213	53	0	2	23.66	2	0	0	0	1	1	2	1	1450	500	0	30	350	1.83	35.3	1	0	1	0	0	4
214	48	1	2	24.26	1	0	0	0	1	3	1	1	1400	500	0	20	300	1.83	36.4	1	1	0	0	0	4
215	63	1	2	22.6	2	0	0	0	1	2	2	1	1600	500	0	30	420	3.33	33.5	1	1	0	0	0	5
216	51	0	1	23.05	2	0	0	0	1	3	1	4	1760	500	0	100	300	1.56	38.4	0	0	0	0	0	4
217	51	0	1	23.44	2	0	0	0	1	1	2	4	1550	500	0	100	310	2.68	45.2	1	1	0	0	0	4
218	68	1	2	21.38	2	0	0	0	1	1	2	1	1750	500	0	200	300	2.5	33.1	1	1	0	0	0	6
219	52	0	1	27.99	2	0	0	0	1	1	1	2	1550	500	0	50	300	2.42	37.9	0	0	0	0	0	3
220	53	0	1	19.53	2	0	0	0	1	1	2	2	950	500	0	0	50	1.32	36.9	0	0	0	0	0	3
221	54	0	1	27.34	2	0	0	0	1	1	2	3	1200	500	0	0	200	2	40.8	1	1	0	0	0	7
222	53	0	1	21.22	2	0	0	0	1	1	2	1	2150	500	0	400	1100	2.49	39.1	0	0	0	0	0	10
223	51	0	1	22.41	2	0	0	0	1	2	2	1	1550	0	0	20	320	2.4	33.3	1	1	0	0	0	3
224	59	1	2	30.11	2	0	0	0	1	1	2	3	2050	500	0	0	300	1.98	38.2	0	0	0	0	0	11
225	55	1	2	27.04	2	0	0	0	1	2	2	3	1650	500	0	0	80	1.68	39.5	0	0	0	0	0	9
226	61	1	2	20.37	2	0	0	0	1	1	2	3	2300	900	0	30	350	2.17	40.6	0	0	0	0	0	6
227	40	0	1	22.23	1	0	0	0	1	1	2	2	1800	500	0	60	430	2.99	40.5	0	0	0	0	0	3
228	50	1	2	28.08	2	0	0	0	1	3	1	1	1400	300	0	15	120	1.97	41.7	0	0	0	0	0	3
229	56	0	1	27.34	2	1	1	0	1	1	1	1	1250	0	0	20	800	1.87	37.7	0	0	0	0	0	4
230	37	0	1	25.95	2	0	0	0	1	2	1	4	1500	500	0	30	270	2.76	39.2	0	0	0	0	0	3
231	41	0	1	22.86	1	0	0	0	1	3	2	3	1450	500	0	0	270	2.49	41.3	1	1	0	0	0	6
232	67	0	1	28.13	3	0	0	0	1	1	2	3	1700	500	0	200	600	2.83	37.5	0	0	0	0	0	6
233	58	1	2	19.59	2	0	0	0	4	1	1	2	1450	500	0	0	290	2.07	33.7	0	0	0	0	0	3
234	53	0	1	22.04	2	0	0	0	1	1	2	3	1250	500	0	0	350	2	34	0	0	0	0	0	6
235	56	0	1	19.63	2	0	0	0	1	1	2	3	1400	500	0	0	400	2.18	33.5	1	1	0	0	0	5
236	57	0	1	19.2	2	0	0	0	1	2	1	1	1400	500	0	100	330	3.01	41.5	0	0	0	0	0	5
237	65	0	1	20.81	2	0	0	0	1	1	2	3	1600	500	0	0	300	1.72	39	0	0	0	0	0	8
238	53	0	1	24.84	2	0	0	0	1	3	1	4	1150	500	0	0	270	1.84	37	0	0	0	0	0	5
239	55	1	2	21.63	2	0	0	0	3	3	1	3	1250	500	0	0	140	1.5	36.6	0	0	0	0	0	6
240	67	0	1	25.34	2	0	0	0	3	1	2	3	1400	500	0	50	200	2.09	34	0	0	0	0	0	5
241	45	0	1	23.33	2	0	0	0	1	2	1	1	1700	0	0	15	850	2.66	43.2	0	0	0	0	0	4
242	55	0	1	17.58	2	0	0	0	1	1	2	4	1300	500	0	0	350	1.58	49.3	0	0	0	0	0	7
243	50	1	2	25.71	2	0	0	0	3	1	2	2	1450	500	0	200	350	2.02	37	1	1	0	0	0	5
244	50	0	1	25.45	1	0	0	0	1	3	2	3	1250	500	0	0	160	1.41	36.4	0	0	0	0	0	6
245	61	1	2	25.95	2	0	0	0	1	1	1	3	2000	500	0	100	400	3	40.5	0	0	0	0	0	6
246	56	1	2	21.45	2	1	1	1	1	1	1	1	1050	0	0	20	650	1.72	46	0	0	0	0	0	4
247	55	0	1	20.93	2	0	0	0	3	1	1	2	1500	500	0	100	420	2.06	41.6	0	0	0	0	0	4
248	43	0	1	20.93	2	0	0	0	1	1	2	2	1350	500	0	50	110	1.6	39.3	0	0	0	0	0	3
249	70	0	1	21.37	2	0	0	0	1	3	1	1	1200	0	0	20	230	2.08	41	0	0	0	0	0	4
250	71	1	2	25.99	2	0	0	0	2	1	2	1	1150	0	0	50	280	1.95	42.3	1	1	0	0	0	4
251	63	0	1	21.63	2	0	0	0	1	2	2	4	1600	500	0	0	380	1.92	41.7	0	0	0	0	0	3
252	47	0	1	24.46	2	0	0	0	1	3	2	4	1650	500	0	0	460	2.76	38.7	0	0	0	0	0	4
253	56	0	1	24.56	2	0	0	0	1	1	1	3	1000	500	0	0	190	1.51	39.8	0	0	0	0	0	7
254	73	0	1	21.48	2	0	0	0	4	1	2	3	1250	500	0	0	140	1.24	36.4	0	0	0	0	0	6
255	63	0	2	26.64	2	1	1	0	1	1	1	3	1300	500	0	0	400	1.08	37.9	0	0	0	0	0	3
256	73	0	2	22.04	2	0	0	0	2	1	1	1	1800	500	0	30	1500	3.31	35.3	0	0	0	0	0	15
257	67	0	1	26.91	2	0	0	0	1	2	2	4	1650	500	0	200	350	2.82	38	0	0	0	0	0	3
258	47	0	1	24.22	2	0	0	0	1	1	1	3	1400	500	0	100	430	1.84	38.1	1	1	0	0	0	7
259	59	0	1	21.48	2	0	0	0	1	1	2	1	1300	500	0	0	330	2.23	33.2	0	0	0	0	0	5
260	69	0	1	25.15	2	0	0	0	1	3	1	1	1750	0	0	20	950	2.59	40.7	0	0	0	0	0	4
261	48	0	1	18.73	2	0	0	0	1	2	2	1	1450	0	0	30	360	2.32	35.4	1	1	0	0	0	8
262	45	1	2	24.11	1	0	0	0	1	3	2	4	1750	500	0	20	600	2.25	38.2	1	1	1	0	0	16
263	37	1	2	36.33	2	0	0	0	1	1	2	4	1250	500	0	0	280	1.9	49.6	0	0	0	0	0	4
264	47	0	1	20.2	2	0	0	0	1	2	2	1	1600	0	0	0	150	2.03	42.7	0	0	0	0	0	4
265	56	0	1	25.78	2	0	0	0	1	1	2	3	1600	500	0	0	1000	1.49	41.1	0	0	0	0	0	5
266	52	1	2	32.79	2	0	0	0	1	1	2	2	1650	500	0	0	420	2.31	35.3	0	0	0	0	0	4
267	51	0	1	21.91	2	0	0	0	1	1	2	3	1600	500	0	100	280	2.5	39.7	1	1	0	0	0	5
268	60	0	1	23.19	2	0	0	0	1	2	1	1	1650	0	0	20	720	2.33	41.6	0	0	0	0	0	5
269	64	0	1	24.65	2	0	0	0	1	2	1	1	1750	0	0	20	370	1.77	40.7	1	1	0	0	0	5
270	49	1	2	23.03	2	0	0	0	1	3	1	1	1550	0	0	30	450	1.84	38.3	0	0	0	0	0	5
271	68	1	2	19.82	2	0	0	0	1	2	2	4	1650	500	0	250	270	2.37	34.2	1	1	0	0	0	7
272	68	1	2	24.82	2	0	0	0	1	3	2	4	1600	500	0	200	850	3.17	39.5	0	0	0	0	0	3
273	56	0	1	18.73	1	0	0	0	1	2	1	2	1750	500	0	0	290	1.67	36.7	0	0	0	0	0	4
274	42	0	1	19.23	3	0	0	0	1	1	2	3	2100	500	0	100	810	1.91	29.5	0	0	0	0	0	5
275	44	0	1	23.23	2	0	0	0	1	3	1	3	1550	500	0	100	500	2.4	36.7	0	0	0	0	0	7
276	40	0	1	20.76	2	0	0	0	1	1	2	3	2250	500	0	100	1000	2.34	33.5	0	0	0	0	0	4
277	67	1	2	18.04	2	0	0	0	2	1	2	3	1350	0	0	50	230	1.68	31.9	0	0	0	0	0	8
278	63	0	2	23.18	2	0	0	0	1	2	1	1	1550	500	0	20	410	1.92	37.9	0	0	0	0	0	4
279	55	1	2	26.3	3	0	0	0	2	1	2	3	1250	500	0	50	170	2	33.6	1	1	0	0	0	10
280	70	0	1	25.39	2	0	0	0	1	1	2	3	1300	500	0	100	240	2.12	36.6	0	0	0	0	0	6
281	55	0	1	18.82	2	0	0	0	1	1	1	3	1150	500	0	100	200	1.91	40.2	0	0	0	0	0	5
282	57	0	1	25.24	2	0	0	0	1	1	2	2	1300	500	0	0	70	2.43	39.7	0	0	0	0	0	5
283	74	0	1	25.24	2	0	0	0	1	2	2	1	1750	500	0	20	340	2.72	38.1	1	1	0	0	0	8
284	60	1	2	25.99	2	0	0	0	1	1	1	4	1700	500	0	50	260	1.51	44.4	0	0	0	0	0	5
285	52	0	1	25.51	2	0	0	0	1	2	2	3	1300	500	0	100	900	1.58	37.3	0	0	0	0	0	5
286	59	1	2	25.95	2	0	0	0	1	2	2	3	1300	500	0	100	220	2.31	37.3	0	0	0	0	0	5
287	68	0	2	29.41	2	0	0	0	1	1	1	3	1750	500	0	150	100	2.02	36.4	0	0	0	0	0	8
288	63	0	2	18.52	2	0	0	0	3	1	2	3	1700	500	0	50	110	2.98	42.9	0	0	0	0	0	5
289	70	1	2	23.51	3	0	0	0	2	1	1	3	1400	500	0	0	100	2.34	32.5	0	0	0	0	0	6
290	73	0	1	19.56	2	1	1	1	1	1	1	1	1600	500	0	200	300	2.15	50.4	0	0	0	0	0	4
291	51	0	1	22.77	2	0	0	0	1	2	2	1	1250	0	0	50	500	2.87	38.4	0	0	0	0	0	4
292	63	0	1	21.09	2	0	0	0	1	2	1	1	1650	500	0	50	440	2.13	37.5	0	0	0	0	0	4
293	75	0	1	23.53	3	1	1	0	1	2	1	4	1550	500	0	30	350	1.77	37	0	0	0	0	0	4
294	67	0	1	24.44	2	0	0	0	1	1	2	2	1500	500	0	100	340	2.24	38.9	1	1	0	0	0	5
295	52	0	1	19.23	2	0	0	0	1	1	2	2	1650	500	0	0	400	2.8	39.5	0	0	0	0	0	3
296	68	1	2	20.2	2	1	0	0	1	1	2	3	2200	500	0	100	200	1.53	33.5	0	0	0	0	0	7
297	62	1	2	24.22	2	0	0	0	1	1	2	1	1250	0	0	0	290	1.85	39.9	0	0	0	0	0	6
298	50	1	2	20.53	2	0	0	0	2	1	1	1	2150	500	0	0	200	3.93	33.6	1	1	0	0	0	5
299	65	0	1	25.78	1	0	0	0	1	1	1	3	850	250	0	50	220	1.19	37.5	1	1	0	0	0	6
300	53	0	1	20.44	3	0	0	0	1	3	1	4	1650	500	0	0	460	2.17	43.1	0	0	0	0	0	4
301	54	0	1	18.36	2	0	0	0	1	1	2	3	1500	500	0	20	800	1.17	34.6	0	0	0	0	0	6
302	69	0	1	24.22	2	0	0	0	1	1	1	3	1500	500	0	200	750	1.93	35.4	0	0	0	0	0	7
303	47	0	2	22.86	1	0	0	0	1	1	2	3	1450	500	0	200	120	2.01	35.8	0	0	0	0	0	8
304	70	1	2	26.67	3	0	0	0	1	1	1	2	1200	500	0	100	200	2.63	35.2	0	0	0	0	0	3
305	49	0	2	26.73	2	1	1	0	1	1	2	1	1700	500	0	50	260	1.92	43.4	0	0	0	0	0	7
306	54	0	2	24.3	2	0	0	0	1	3	1	1	1000	0	0	100	500	3	35.9	0	0	0	0	0	4
307	53	0	1	20.24	2	0	0	0	1	2	1	4	1850	0	0	20	340	2.27	42.6	0	0	0	0	0	3
308	51	1	2	24.22	2	0	0	0	1	2	2	4	1700	500	0	20	210	2.16	40.1	1	0	0	1	0	4
309	64	1	2	19.53	2	0	0	0	3	1	1	4	1350	500	0	50	150	1.94	33.7	0	0	0	0	0	3
310	55	0	1	19.03	2	0	0	0	4	3	2	3	1550	500	0	100	360	2.08	34.3	0	0	0	0	0	11
311	63	0	1	23.62	2	0	0	0	1	1	2	3	1700	500	0	200	300	1.42	38.8	0	0	0	0	0	7
312	47	0	1	23.63	1	0	0	0	3	1	2	2	1650	500	0	100	640	1.85	39.7	0	0	0	0	0	4
313	37	0	1	19.14	1	0	0	0	1	3	2	1	1650	500	0	50	220	2.16	42.1	0	0	0	0	0	8
314	62	0	1	19.53	2	0	0	0	3	1	2	1	1250	0	0	30	300	1.91	31.7	0	0	0	0	0	4
315	69	1	2	25.95	2	0	0	0	1	2	1	1	1250	0	0	20	70	2.6	42	0	0	0	0	0	10
316	45	0	1	23.73	2	0	0	0	1	1	2	1	1550	0	0	20	200	2.09	42.9	1	0	0	0	0	8
317	59	1	2	27.46	2	0	0	0	1	1	2	4	1350	0	0	50	700	2.33	39.6	0	0	0	0	0	6
318	55	1	2	19.49	2	0	0	0	1	1	1	3	1200	0	0	50	300	2.25	36.8	1	1	0	0	0	6
319	55	0	1	17.78	2	0	0	0	1	1	1	2	1600	500	0	50	800	2.83	40.4	0	0	0	0	0	5
320	51	0	1	23.44	1	0	0	0	1	1	2	1	1550	0	0	0	1000	2.09	43	0	0	0	0	0	6
321	67	0	1	23.83	2	0	0	0	1	2	2	1	1050	0	0	30	700	2.25	43.2	0	0	0	0	0	6
322	61	0	1	21.09	2	0	0	0	1	1	1	4	1550	500	0	50	500	2.25	36.7	1	1	0	0	0	5
323	64	0	1	25.24	3	0	0	0	3	1	1	3	1550	500	0	150	400	2.57	39.9	0	0	0	0	0	6
324	46	1	2	27.68	2	0	0	0	1	1	1	3	1500	500	0	0	150	2.32	38.2	0	0	0	0	0	6
325	54	0	1	23.44	2	0	0	0	1	1	1	1	1100	0	0	150	300	2.03	38	0	0	0	0	0	5
326	48	0	1	22.86	2	0	0	0	1	1	2	1	1100	0	0	20	500	1.96	46	0	0	0	0	0	4
327	48	0	1	22.67	2	0	0	0	1	1	2	1	1200	0	0	20	1000	1.79	32.8	0	0	0	0	0	4
328	44	0	1	21.48	1	0	0	0	1	1	2	4	1450	500	0	0	120	2.4	37.5	0	0	0	0	0	5
329	69	1	2	19.57	2	0	0	0	1	1	2	2	2600	600	0	300	600	4.28	35.7	0	0	0	0	0	6
330	58	0	1	21.41	2	0	0	0	1	1	2	3	900	0	0	100	450	2.08	34.8	0	0	0	0	0	7
331	42	1	2	25.78	1	0	0	0	3	1	1	2	1600	500	0	0	80	2.5	38.7	0	0	0	0	0	2
332	62	0	2	24.09	2	0	0	0	1	1	1	2	1350	500	0	0	300	1.86	31.8	0	0	0	0	0	4
333	65	1	2	23.18	1	0	0	0	2	1	2	3	1550	500	0	50	400	1.85	32.5	0	0	0	0	0	7
334	64	0	1	27.94	2	0	0	0	1	3	2	2	1550	500	0	0	450	3.42	40.3	0	0	0	0	0	5
335	51	1	2	22.41	2	0	0	0	1	3	2	1	1600	0	0	30	550	2.82	35.3	0	0	0	0	0	7
336	30	0	1	20.2	1	0	0	0	4	1	2	1	1000	0	0	20	350	1.52	42.7	0	0	0	0	0	3
337	45	1	2	28.41	2	0	0	0	4	1	1	1	2150	0	0	150	950	4.34	42.1	0	0	0	0	0	5
338	67	0	2	23.26	2	0	0	0	1	1	2	4	2250	500	0	100	260	3.94	45	0	0	0	0	0	10
339	56	0	2	28.08	2	0	0	0	1	1	1	1	1450	500	0	0	350	1.8	37.9	0	0	0	0	0	4
340	58	0	2	22.1	1	0	0	0	1	3	2	3	1400	500	0	0	200	1.58	39.2	0	0	0	0	0	7
341	61	0	1	20.96	2	0	0	0	4	2	2	3	1350	500	0	200	300	2.03	39.5	0	0	0	0	0	7
342	49	1	2	22.77	2	0	0	0	1	1	2	1	1300	0	0	30	400	2.39	40.9	0	0	0	0	0	4
343	59	0	2	21.97	2	0	0	0	1	1	1	4	1600	500	0	0	600	2.92	35.9	1	1	0	0	0	4
344	63	0	2	26.64	2	0	0	0	1	1	1	2	1550	500	0	100	300	3.14	34.2	0	0	0	0	0	7
345	48	0	1	27.18	2	0	0	0	1	2	1	3	1200	500	0	100	150	2.35	38.2	0	0	0	0	0	5
346	65	1	2	24.61	2	0	0	0	1	1	2	3	800	500	0	50	200	1.32	39.9	1	1	0	0	0	7
347	67	1	2	28.65	2	0	0	0	2	1	1	2	750	500	0	50	200	2.14	37.9	0	0	0	0	0	5
348	54	1	2	27.55	2	0	0	0	1	1	2	1	1200	0	0	30	350	1.8	39.3	0	0	0	0	0	5
349	54	0	1	29.73	2	0	0	0	1	1	2	1	1000	0	0	20	300	1.77	43.2	0	0	0	0	0	5
350	74	0	1	30.04	3	0	0	0	1	1	1	3	1600	500	0	100	390	1.89	32.7	0	0	0	0	0	6
351	51	0	1	20.83	1	0	0	0	1	1	2	4	2000	500	0	50	1000	2.59	38.2	0	0	0	0	0	3
352	62	1	2	25.51	2	0	0	0	1	1	2	4	1900	500	0	80	600	3.09	36.3	0	0	0	0	0	5
353	70	0	1	20.4	2	0	0	0	1	3	2	3	1100	0	0	100	300	3	35.3	0	0	0	0	0	5
354	42	0	1	27.06	1	0	0	0	1	1	1	2	1250	0	0	50	200	2.95	39.4	0	0	0	0	0	4
355	62	0	2	23.51	2	0	0	0	1	1	1	3	1650	500	0	50	750	2.78	41.6	0	0	0	0	0	6
356	69	0	2	26.26	3	0	1	1	2	1	1	1	1750	500	0	450	900	3.88	42.1	0	0	0	0	0	10
357	70	0	2	24.62	3	0	0	0	1	1	2	1	1650	500	0	200	350	2.39	33.2	0	0	0	0	0	10
358	72	0	1	22.07	3	0	0	0	1	1	1	4	1450	500	0	100	350	3.08	31.3	0	0	0	0	0	6
359	49	0	1	22.84	1	0	0	0	1	2	2	4	1700	500	0	150	270	3.09	36.9	0	0	0	0	0	5
360	30	0	1	19.13	2	0	0	0	3	3	1	1	1100	0	0	30	300	2	38.7	0	0	0	0	0	4
361	54	1	2	27.16	2	0	0	0	3	2	1	1	1100	0	0	30	350	1.73	43.1	1	1	0	0	0	4
362	63	0	1	24.17	2	0	0	0	1	1	1	1	1100	0	0	50	400	1.93	40.6	0	0	0	0	0	3
363	47	0	1	20.57	2	0	0	0	1	1	2	4	1250	500	0	50	400	1.33	38.1	0	0	0	0	0	4
364	44	0	1	19.53	1	0	0	0	1	1	1	4	850	250	0	20	100	1.5	37.6	0	0	0	0	0	5
365	58	1	2	23.88	1	0	0	0	1	1	2	3	1050	500	0	0	70	1.97	42.6	0	0	0	0	0	4
366	49	0	1	21.64	2	0	0	0	1	3	2	3	1250	500	0	0	250	2.3	29	0	0	0	0	0	14
367	45	0	1	23.44	2	0	0	0	1	1	1	2	1450	500	0	50	400	2.08	43.1	0	0	0	0	0	6
368	54	0	1	25.82	2	0	0	0	1	1	2	1	1150	0	0	20	110	1.72	43.4	1	1	0	0	0	3
369	52	0	1	24.97	2	0	0	0	1	1	2	1	1100	0	0	30	300	2.07	42.8	0	0	0	0	0	4
370	64	1	2	22.31	2	0	0	0	1	1	2	4	1250	500	0	30	300	1.57	41.5	0	0	0	0	0	6
371	52	0	1	21.36	2	0	0	0	1	2	2	4	1650	500	0	50	500	2.67	46.9	0	0	0	0	0	4
372	58	1	2	22.49	1	0	0	0	1	2	2	3	1150	500	0	0	300	1.36	34.4	1	1	0	0	0	5
373	49	0	1	18.29	2	0	0	0	1	3	2	3	1050	0	0	30	700	1.41	36.2	0	0	0	0	0	3
374	47	1	2	31.48	2	1	1	0	3	1	1	1	1250	0	0	50	230	2	38.3	1	1	0	0	0	3
375	51	1	2	24.57	2	0	0	0	1	1	2	1	1100	500	0	50	350	2.18	44.1	0	0	0	0	0	5
376	64	0	1	24.57	3	0	0	0	1	2	2	3	1150	500	0	0	150	1.42	39.3	0	0	0	0	0	5
377	68	1	2	29.07	2	0	0	0	1	2	1	4	1200	0	0	20	270	2.67	36.9	1	1	0	0	0	3
378	51	0	1	21.36	2	0	0	0	1	1	1	2	1250	0	0	50	179	2.69	38.3	0	0	0	0	0	4
379	24	0	1	21.23	2	0	0	0	4	2	1	3	1300	0	0	50	200	1.58	37.4	0	0	0	0	0	4
380	54	0	2	24.8	2	0	0	0	1	1	2	2	2000	500	0	100	500	3.27	43.1	0	0	0	0	0	5
381	61	0	2	17.96	2	0	0	0	1	1	2	3	1500	500	0	100	300	2.17	37	0	0	0	0	0	5
382	45	1	2	27.77	2	0	0	0	4	1	1	1	1200	0	0	0	260	3.53	38.4	0	0	0	0	0	4
383	58	1	2	27.76	2	0	0	0	1	3	1	4	1300	500	0	50	200	2.75	42	1	1	0	0	0	5
384	34	0	1	23.5	1	0	0	0	1	1	1	3	1000	0	0	50	200	1.51	38.7	0	0	0	0	0	5
385	67	1	2	29.75	3	0	0	0	1	1	2	2	1750	500	0	150	370	2.24	33.7	0	0	0	0	0	4
386	61	0	1	24.03	3	0	0	0	1	1	1	3	1050	500	0	0	410	1.35	37.4	0	0	0	0	0	4
387	72	0	1	21.78	2	0	0	0	1	1	2	3	1400	500	0	50	300	2.02	39.5	0	0	0	0	0	5
388	64	0	1	25.89	2	0	0	0	1	2	1	4	950	0	0	20	700	2.24	43	0	0	0	0	0	3
389	73	1	2	24.24	3	0	0	0	1	1	2	1	1150	0	0	50	570	2.5	35	0	0	0	0	0	10
390	52	0	1	22.27	2	0	0	0	1	1	2	2	1750	500	0	100	300	3.72	38.7	0	0	0	0	0	3
391	54	1	2	21.99	1	0	0	0	1	1	1	2	1500	500	0	100	300	2.21	37.4	0	0	0	0	0	4
392	64	1	2	18.93	2	0	0	0	1	1	2	3	1500	500	0	200	300	3.84	33	0	0	0	0	0	7
393	67	0	1	19.63	2	0	0	0	1	1	1	3	1200	0	0	0	500	2.7	43.9	0	0	0	0	0	4
394	70	0	1	24.45	2	1	0	0	1	1	2	2	1550	500	0	50	650	2.42	40	1	1	0	0	0	4
395	57	0	1	21.1	2	0	0	0	1	1	1	3	1250	500	0	50	200	1.99	37	0	0	0	0	0	5
396	46	1	2	21.61	2	0	0	0	1	2	2	1	1300	0	0	20	700	3.01	38.1	0	0	0	0	0	4
397	67	0	2	22.65	2	0	0	0	1	1	1	4	1250	500	0	200	300	2.22	38.5	0	0	0	0	0	12
398	56	0	1	20.82	2	0	0	0	1	1	2	4	1250	500	0	100	300	2.14	41.3	0	0	0	0	0	4
399	70	1	2	25.78	2	0	0	0	1	1	2	1	1100	0	0	20	300	2.22	36.5	0	0	0	0	0	7
400	40	1	2	30.47	2	0	0	0	4	3	2	3	1300	500	0	0	100	2.01	41	0	0	0	0	0	4
401	61	0	2	20.76	2	0	0	0	2	1	1	2	1850	500	0	0	260	3.53	36.1	0	0	0	0	0	6
402	61	0	2	22.49	2	0	0	0	3	1	1	3	1900	500	0	600	400	3.25	34.6	0	0	0	0	0	8
403	65	0	1	27.69	2	0	0	0	1	1	2	3	1550	500	0	50	600	2.49	35.6	0	0	0	0	0	6
404	55	0	1	27.29	2	0	0	0	1	1	2	2	1000	400	0	50	200	1.83	43	0	0	0	0	0	6
405	69	1	2	22.58	2	0	0	0	1	1	2	1	1610	300	260	450	350	3.36	35.9	0	0	0	0	0	6
406	54	0	1	24.61	2	0	0	0	1	2	1	1	800	200	0	30	70	2.43	38.5	0	0	0	0	0	4
407	70	1	2	24.03	3	0	0	0	4	1	2	4	1600	500	0	300	300	4.3	33.6	1	1	0	0	0	7
408	63	1	2	24.22	2	0	0	0	2	1	1	2	1300	500	0	100	180	3.17	44.1	0	0	0	0	0	5
409	67	0	1	25.64	2	0	0	0	1	1	2	3	1350	500	0	100	800	2.26	45.4	0	0	0	0	0	5
410	60	0	1	24.52	2	1	0	0	1	2	2	1	1450	500	0	30	500	2.5	40.2	0	0	0	0	0	3
411	65	1	2	19.25	2	0	0	0	1	1	2	3	1600	500	0	50	1250	1.75	35.4	0	0	0	0	0	5
412	42	0	1	28.04	1	0	0	0	1	2	1	4	1000	0	0	0	450	1.97	37.5	1	1	0	0	0	3
413	70	1	2	30.42	2	0	0	0	1	1	2	4	1400	500	0	100	800	2.53	41.7	1	1	0	0	0	5
414	53	0	1	23.56	1	0	0	0	1	1	2	1	1500	500	0	30	250	1.97	35.1	0	0	0	0	0	5
415	56	0	1	31.47	2	0	0	0	3	3	2	3	1200	500	0	0	300	1.87	42.3	0	0	0	0	0	5
416	61	0	1	20.57	2	0	0	0	1	1	1	2	1450	0	0	0	350	2.26	38.5	0	0	0	0	0	5
417	60	1	2	26.99	2	0	0	0	1	1	2	2	1200	500	0	0	180	1.66	42.4	0	0	0	0	0	5
418	56	0	1	23.94	2	0	0	0	1	3	2	3	1200	500	0	50	100	1.75	42.1	0	0	0	0	0	6
419	71	0	1	26.35	2	0	0	0	1	1	1	4	1300	0	0	30	500	2.08	40	0	0	0	0	0	4
420	54	1	2	23.26	1	0	0	0	1	2	1	4	1600	500	0	50	600	3.01	35.4	0	0	0	0	0	5
421	56	0	1	23.94	2	0	0	0	1	2	2	4	1500	500	0	50	600	2.24	31.5	0	0	0	0	0	4
422	65	0	1	20.03	2	0	1	1	1	3	2	1	1650	500	0	100	1150	2.88	41.9	0	0	0	0	0	4
423	61	0	1	22.31	2	0	0	0	1	2	1	1	1250	0	0	20	470	2.4	40	0	0	0	0	0	4
424	65	0	1	21.3	2	0	0	0	1	2	1	1	1500	300	0	20	300	2.71	46.1	0	0	0	0	0	4
425	44	0	1	23.44	1	0	0	0	1	3	1	3	1650	500	0	50	800	2.36	36.9	0	0	0	0	0	4
426	62	1	2	26.57	2	0	0	0	1	2	2	4	1550	500	0	0	700	3.08	42.3	0	0	0	0	0	4
427	43	0	1	22.83	2	0	0	0	1	1	2	4	1100	500	0	50	300	1.92	44.8	0	0	0	0	0	4
428	65	0	1	26.11	2	0	0	0	1	1	2	3	1450	500	0	0	350	2.4	40.4	0	0	0	0	0	4
429	64	0	1	26.64	2	0	0	0	1	1	2	2	1700	500	0	200	950	4	36.6	0	0	0	0	0	4
430	65	0	2	23.95	2	0	0	0	1	1	1	2	1150	0	0	100	260	2.25	37	0	0	0	0	0	5
431	68	1	2	27.72	3	0	0	0	2	1	2	2	1500	900	0	0	900	2.99	37.4	0	0	0	0	0	5
432	55	1	2	27.04	2	0	0	0	3	2	2	3	1600	500	0	50	500	1.77	37.9	0	0	0	0	0	4
433	69	0	1	27.47	2	0	0	0	1	2	2	1	1600	500	0	100	500	2.79	44.5	0	0	0	0	0	3
434	44	0	1	18.29	2	0	0	0	1	1	2	1	1100	0	0	50	230	1.47	35.9	0	0	0	0	0	6
435	33	0	2	24.69	2	0	0	0	1	2	2	1	1550	500	0	100	420	2.49	46.4	0	0	0	0	0	3
436	70	0	1	28.04	2	0	0	0	1	1	2	4	1600	500	0	0	280	2.56	42.2	0	0	0	0	0	5
437	58	0	1	22.6	1	0	0	0	3	1	1	4	1550	0	0	0	560	1.49	38.5	0	0	0	0	0	3
438	62	1	2	25	2	0	0	0	4	1	2	3	2400	1000	0	300	900	3.42	32.6	0	0	0	0	0	8
439	67	1	2	25.08	2	0	0	0	1	1	2	1	1150	500	0	100	200	2.14	42.1	0	0	0	0	0	8
440	55	0	1	25.81	2	0	0	0	1	1	2	4	1100	0	0	100	300	1.64	38.9	1	0	1	0	0	8
441	74	0	1	22.58	2	0	0	0	1	1	2	4	1150	500	0	100	400	1.96	40.2	0	0	0	0	0	4
442	66	1	2	24	2	0	0	0	1	2	2	3	1750	500	0	50	150	1.5	42	1	0	1	0	0	8
443	60	1	2	25.69	3	1	1	1	4	1	1	2	2100	1000	0	300	900	3.49	34.2	0	0	0	0	0	7
444	66	0	1	28.34	3	0	0	0	1	1	2	3	1500	500	0	50	220	1.99	42.7	0	0	0	0	0	7
445	43	0	2	23.89	2	0	0	0	2	1	1	3	1600	500	0	100	400	1.84	38.1	1	0	1	0	0	7
446	59	1	2	21.39	2	0	0	0	1	1	1	1	1600	500	0	50	200	1.83	40	0	0	0	0	0	3
447	56	0	1	21.72	2	0	0	0	1	1	2	1	1250	0	0	30	800	2.53	41.9	0	0	0	0	0	7
448	64	0	1	25.96	3	1	1	0	1	2	1	4	1350	500	0	100	400	2.45	36.4	0	0	0	0	0	3
449	54	0	1	22.66	2	0	0	0	1	2	2	4	1500	500	0	100	300	1.73	37.9	1	1	0	0	0	3
450	54	0	1	21.09	2	0	0	0	1	1	2	1	900	0	0	50	200	1.37	37	0	0	0	0	0	3
451	63	1	2	25.26	2	0	0	0	1	3	1	2	1750	500	0	300	400	3.38	38.9	1	1	0	0	0	9
452	50	0	1	31.25	2	0	0	0	1	1	2	1	1450	0	0	100	500	3.43	36.8	1	0	0	1	0	6
453	75	1	2	24.49	3	1	0	0	4	1	2	1	1500	500	0	20	400	1.99	42	1	0	1	0	0	21
454	53	0	1	27.55	2	0	0	0	3	1	2	3	1200	500	0	300	400	3.5	40.3	1	1	0	0	0	6
455	58	1	2	23.18	2	0	0	0	1	1	1	4	850	500	0	0	120	1.63	41.5	0	0	0	0	0	2
456	53	0	1	22.77	2	0	0	0	1	1	1	2	1150	500	0	100	300	2.08	40.7	0	0	0	0	0	6
457	35	0	1	19.53	1	0	0	0	1	2	2	1	2100	0	0	100	800	2.99	41.2	1	0	1	0	0	13
458	62	0	2	26.42	2	0	0	0	1	1	2	1	1400	500	0	50	800	1.61	38.6	0	0	0	0	0	5
459	60	1	2	22.84	2	0	0	0	1	1	2	1	1600	0	0	60	250	2.93	41.6	0	0	0	0	0	5
460	48	0	1	30.04	2	0	0	0	1	1	2	3	1600	500	0	50	300	2.24	36.7	0	0	0	0	0	5
461	62	1	2	21.11	3	0	0	0	2	1	2	4	2000	500	0	100	240	2.19	32.6	1	0	1	0	0	5
462	67	1	2	25.71	2	0	0	0	1	1	2	4	1250	500	0	0	300	2.86	34.9	1	1	0	0	0	5
463	58	0	1	23.12	2	0	0	0	1	1	2	2	1150	500	0	50	650	1.93	34.3	0	0	0	0	0	6
464	49	0	1	19.29	2	0	0	0	1	2	1	1	1400	0	0	50	500	2.34	36.5	0	0	0	0	0	5
465	37	1	2	21.91	2	0	0	0	1	2	2	1	1600	500	0	50	200	2.16	32.3	0	0	0	0	0	4
466	70	0	2	19.53	2	0	0	0	3	1	2	1	1600	500	0	50	350	2.16	31.4	0	0	0	0	0	9
467	68	0	1	23.44	2	0	0	0	1	1	2	1	1500	0	0	0	160	2.2	39.5	0	0	0	0	0	4
468	54	0	1	24.68	2	0	0	0	1	1	1	4	900	0	0	50	200	1.83	37.1	0	0	0	0	0	4
469	36	0	1	18.59	2	0	0	0	1	1	2	4	1100	0	0	30	120	1.68	41.9	0	0	0	0	0	4
470	64	1	2	27.73	3	0	0	0	1	2	1	3	1350	500	0	50	270	1.26	38.4	0	0	0	0	0	3
471	36	1	2	28.41	1	0	0	0	1	2	2	1	1200	500	0	50	200	2.26	38.9	0	0	0	0	0	3
472	39	1	2	27.74	1	0	0	0	1	1	2	1	1800	500	0	50	290	2.64	46.2	1	1	0	0	0	5
473	60	0	1	22.06	2	0	0	0	1	1	1	4	1200	0	0	0	120	1.99	37.1	0	0	0	0	0	3
474	57	0	1	26.64	2	1	1	0	1	1	2	3	1200	500	0	0	200	1.26	38.6	0	0	0	0	0	5
475	64	1	2	26.99	2	0	0	0	1	1	2	2	1100	0	0	0	100	1.75	39.7	0	0	0	0	0	6
476	49	0	2	24.21	2	0	0	0	1	2	1	1	1100	500	0	0	150	2.27	44.9	1	1	0	0	0	4
477	58	0	1	27.34	2	0	0	0	1	1	1	1	1500	500	0	100	200	1.76	37.4	0	0	0	0	0	4
478	70	0	1	26.06	2	0	0	0	1	1	1	3	1350	500	0	50	150	1.41	39.6	0	0	0	0	0	7
479	39	1	2	25.88	2	0	0	0	1	1	2	2	1600	500	0	50	400	2.33	40.3	1	1	0	0	0	5
480	61	0	1	24.03	3	1	0	1	1	1	1	3	1150	500	0	50	200	1.54	37.3	1	1	0	0	0	4
481	55	1	2	22.84	2	0	0	0	1	1	1	3	1150	500	0	50	200	2.94	39.9	0	0	0	0	0	4
482	52	0	1	27.34	1	0	0	0	1	1	1	1	1200	500	0	50	250	2	38.5	0	0	0	0	0	3
483	52	1	2	25.25	1	0	0	0	1	1	2	1	1100	500	0	50	300	3.07	46	0	0	0	0	0	4
484	65	0	1	24.22	2	0	0	0	1	1	2	4	1700	500	0	0	300	2.29	38.4	0	0	0	0	0	29
485	54	1	2	25.86	2	0	0	0	1	1	2	2	1200	500	0	0	400	1.28	38.7	0	0	0	0	0	3
486	63	0	2	22.04	2	0	0	0	2	1	1	2	1600	800	0	0	400	3.23	35.1	0	0	0	0	0	3
487	70	1	2	23.12	2	0	0	0	4	1	1	1	1500	500	0	50	100	2.78	38	0	0	0	0	0	5
488	54	0	1	23.53	2	0	0	0	1	1	2	4	1450	0	0	0	150	3.01	37.9	1	0	1	0	0	7
489	56	0	2	25.95	2	0	0	0	1	2	2	1	1300	0	0	50	250	2.5	40.1	0	0	0	0	0	3
490	70	1	2	22.04	2	0	0	0	1	1	2	2	1200	500	0	0	200	2.75	36.8	1	1	0	0	0	4
491	66	1	2	19.84	2	0	0	0	1	1	1	3	1350	500	0	50	240	2.08	37.3	0	0	0	0	0	9
492	71	0	2	19.03	2	0	0	0	4	1	2	3	1200	500	0	100	300	2.33	33.8	0	0	0	0	0	8
493	50	1	2	24.91	2	0	0	0	1	1	2	2	1200	500	0	100	300	2.76	37	0	0	0	0	0	13
494	55	0	1	25.39	2	0	0	0	1	2	2	3	950	500	0	50	200	1.07	39	0	0	0	0	0	2
495	60	0	1	21.23	2	0	0	0	1	1	2	1	1100	0	0	0	120	2.51	43.7	0	0	0	0	0	3
496	49	1	2	26.37	2	0	0	0	1	1	2	1	1550	500	0	150	350	2.16	36.2	0	0	0	0	0	4
497	48	0	1	20.34	2	0	0	0	1	3	1	1	1100	0	0	100	200	1.59	41.8	1	1	0	0	0	6
498	63	1	2	28.37	2	1	0	1	1	1	1	3	1550	500	0	100	200	3.58	35.1	0	0	0	0	0	6
499	64	1	2	25.76	2	0	0	0	1	1	1	4	1400	500	0	100	300	2.68	40.4	0	0	0	0	0	7
500	70	0	1	25.39	2	0	0	0	1	1	2	4	1000	0	0	0	210	1.56	40.1	1	1	0	0	0	3
501	72	0	1	23.01	3	1	0	1	1	1	2	4	1450	500	0	100	200	2.56	40.9	0	0	0	0	0	6
502	53	1	2	25.06	2	0	0	0	1	1	2	3	1650	500	0	50	200	2.79	36.2	0	0	0	0	0	5
503	63	0	1	24.22	2	0	0	0	1	2	1	1	1300	0	0	50	300	2.34	37.4	0	0	0	0	0	5
504	53	0	1	19.78	1	0	0	0	1	1	1	1	950	0	0	30	200	1.5	45	0	0	0	0	0	7
505	68	0	1	26.67	2	1	1	0	1	3	2	4	2860	1200	660	600	500	4.18	35.7	0	0	0	0	0	6
506	50	1	2	25.83	2	0	0	0	1	1	2	4	1950	1000	0	200	550	2.42	45	0	0	0	0	0	3
507	35	0	1	19.68	1	0	0	0	1	2	1	4	1250	500	0	50	200	1.58	45	1	0	1	0	0	5
508	61	0	1	19.82	2	0	0	0	1	1	2	2	1300	500	0	50	700	2.33	38.7	0	0	0	0	0	4
509	58	1	2	24.98	2	0	0	0	1	1	2	3	1350	500	0	50	100	1.33	37.8	0	0	0	0	0	5
510	46	0	1	24.39	2	0	0	0	1	2	2	3	1250	500	0	0	200	1.65	43.6	0	0	0	0	0	4
511	60	0	1	25.64	2	0	0	0	1	2	2	1	1200	0	0	0	120	2.25	39	1	0	0	1	0	4
512	46	0	1	20.96	2	0	0	0	1	1	1	1	1600	0	0	50	200	2	40.5	0	0	0	0	0	4
513	51	0	1	23.6	2	0	0	0	1	1	2	4	1150	400	0	0	300	1.83	44.4	1	1	0	0	0	4
514	60	0	1	20.55	2	0	0	0	1	3	2	3	1200	500	0	20	300	1.66	38.1	0	0	0	0	0	4
515	53	1	2	22.49	2	0	0	0	1	1	1	3	1050	400	0	0	200	1.58	35.6	0	0	0	0	0	4
516	52	0	2	26.57	2	0	0	0	1	1	2	1	1150	0	0	50	200	1.83	39.5	0	0	0	0	0	3
517	65	1	2	23.44	2	0	0	0	1	2	2	4	1200	500	0	50	300	2	37.6	1	1	0	0	0	4
518	67	0	2	22.84	3	0	0	0	1	1	2	4	1300	500	0	0	180	2	38.1	1	0	0	1	0	3
519	55	1	2	25.56	2	0	0	0	1	1	2	2	1500	500	0	100	200	2.94	37.2	1	1	0	0	0	3
520	54	0	1	23.44	2	0	0	0	1	1	2	3	1300	500	0	300	100	2.99	40.9	0	0	0	0	0	4
521	69	1	2	23.05	2	0	0	0	1	1	2	3	1450	500	0	0	360	2.75	35.7	0	0	0	0	0	7
522	64	0	2	19.49	1	0	0	0	2	1	2	2	1600	500	0	100	200	3.13	40.3	0	0	0	0	0	8
523	62	0	2	25.06	1	0	0	0	3	2	2	3	1400	500	0	50	550	2.76	39.5	1	0	0	1	0	4
524	36	0	2	16.33	2	0	0	0	1	2	1	1	1350	500	0	20	110	2.02	40.9	0	0	0	0	0	4
525	73	1	2	23.44	2	1	0	1	1	1	1	1	1300	500	0	20	500	2.59	38.1	0	0	0	0	0	3
526	27	1	2	27.77	2	0	0	0	1	2	2	4	1200	0	0	50	250	2.34	44.9	0	0	0	0	0	3
527	64	1	2	24.09	2	0	0	0	1	1	2	4	1150	0	0	50	200	1.67	37.1	0	0	0	0	0	3
528	74	0	2	20.08	2	0	0	0	1	1	1	1	1935	1000	435	400	300	2.91	42.2	0	0	0	0	0	7
529	55	0	2	28.01	2	0	0	0	1	1	1	2	1600	500	0	100	300	3.1	35.3	1	1	0	0	0	4
530	68	0	1	23.51	2	0	0	0	1	1	1	2	1200	500	0	20	300	2.01	40.6	0	0	0	0	0	3
531	69	0	1	24.88	2	0	0	0	1	3	2	1	1100	0	0	50	300	2.34	41.4	1	1	0	0	0	4
532	50	1	2	25.01	2	1	0	0	3	3	2	4	1000	500	0	0	140	1.46	39.7	0	0	0	0	0	3
533	53	0	1	19.49	2	0	0	0	1	1	1	1	1050	500	0	20	300	1.84	39.1	0	0	0	0	0	4
534	56	0	1	28.63	2	0	0	0	1	1	1	3	750	0	0	0	90	1.58	39.8	0	0	0	0	0	6
535	58	0	1	22.04	2	0	0	0	1	1	2	3	1600	500	0	0	190	1.99	40	1	0	0	1	0	7
536	68	1	2	24.38	2	0	0	0	1	1	1	2	1100	0	0	80	150	2.25	41.4	0	0	0	0	0	5
537	54	0	1	20.94	2	0	0	0	1	2	2	3	1500	500	0	50	100	2.41	37.5	0	0	0	0	0	5
538	54	0	1	20.96	2	0	0	0	1	2	2	3	1250	0	0	500	500	1.93	37.1	0	0	0	0	0	5
539	70	0	1	24.39	2	0	0	0	3	3	2	1	1700	0	0	100	500	4.16	36.8	0	0	0	0	0	5
540	61	1	1	27.34	2	0	0	0	1	2	2	1	1200	0	0	50	200	2.59	38.7	0	0	0	0	0	5
541	50	0	1	22.03	2	0	0	0	4	2	2	3	1500	500	0	50	100	1.54	39.2	0	0	0	0	0	5
542	53	0	1	19.83	2	0	0	0	1	2	2	4	1300	500	0	20	400	2.31	42.6	1	0	1	0	0	12
543	66	0	1	26.16	2	1	1	0	1	1	2	4	1350	500	0	20	350	1.49	38.6	0	0	0	0	0	2
544	69	0	1	28.23	2	1	1	0	1	1	1	3	1600	500	0	50	100	1.93	39.7	1	1	0	0	0	8
545	52	0	1	24.03	2	0	0	0	1	1	1	3	1500	500	0	100	200	3.47	44.7	1	0	0	0	1	6
546	60	0	1	23.44	2	0	0	0	1	3	1	1	1650	500	0	50	200	2.5	41.3	0	0	0	0	0	9
547	58	1	2	20.28	2	1	1	0	1	1	2	1	1550	500	0	50	200	2.08	37.2	0	0	0	0	0	4
548	60	1	2	22.49	2	1	1	0	1	2	2	4	1750	500	0	50	600	3.07	37.9	1	0	1	1	0	5
549	74	0	1	26.71	2	0	0	0	1	1	2	4	1500	500	0	0	150	2.14	35.5	0	0	0	0	0	9
550	64	0	1	21.93	2	0	0	0	1	1	2	1	1450	500	0	0	400	2.25	41.1	0	0	0	0	0	6
551	56	0	1	20.7	2	0	0	0	1	1	1	3	1100	500	0	50	100	1.67	37.5	0	0	0	0	0	6
552	59	1	2	25.33	2	0	0	0	3	1	1	3	1300	0	0	200	160	2.88	35.2	1	1	0	0	0	5
553	41	0	1	19.81	2	0	0	0	1	1	1	3	1350	0	0	80	200	1.66	35.5	1	0	0	0	1	4
554	55	0	1	22.31	2	0	0	0	1	1	1	2	1050	0	0	50	150	2.34	43.3	0	0	0	0	0	5
555	69	1	2	26.49	2	0	0	0	1	1	2	2	1600	500	0	150	500	3.74	37	1	0	1	0	0	5
556	64	0	2	24.16	2	0	0	0	1	1	2	3	1000	0	0	0	100	2.17	36.9	0	0	0	0	0	7
557	54	1	2	27.28	2	1	1	0	1	1	2	1	1150	500	0	50	500	1.84	38.8	0	0	0	0	0	4
558	49	0	2	25.47	2	0	0	0	3	1	2	1	1750	500	0	100	300	2.25	30.4	1	0	1	0	0	7
559	63	0	1	22.1	1	0	0	0	1	1	2	4	1500	500	0	0	700	2.34	35	1	0	0	0	1	3
560	57	0	1	20.63	1	0	0	0	3	2	1	4	1300	500	0	20	300	2.5	34.7	0	0	0	0	0	3
561	65	0	1	22.83	2	0	0	0	1	3	2	2	1700	0	0	50	800	2.34	44.9	0	0	0	0	0	3
562	59	0	1	18.2	3	1	0	0	1	1	1	1	1150	500	0	50	200	1.26	36.8	0	0	0	0	0	3
563	60	1	2	22.49	2	0	0	0	1	1	2	1	1550	500	0	50	200	1.52	38.9	1	0	0	1	0	3
564	67	1	2	27.64	2	0	0	0	1	1	2	1	1450	500	0	50	200	2.08	38.5	0	0	0	0	0	6
565	49	0	1	24.21	2	0	0	0	1	1	1	3	1200	0	0	80	140	1.64	38.9	0	0	0	0	0	6
566	64	1	2	21.88	2	0	0	0	4	1	1	4	1750	500	0	100	540	4.27	36.5	0	0	0	0	0	6
567	72	1	2	25.65	2	1	1	0	1	1	2	4	1150	450	0	20	400	1.83	34.8	0	0	0	1	0	6
568	38	0	1	20.76	2	0	0	0	1	1	1	3	1400	0	0	0	230	1.89	34.8	0	0	0	0	0	6
569	58	0	1	23.15	2	0	0	0	1	1	2	3	800	0	0	50	120	1.25	38.4	0	0	0	0	0	6
570	69	1	2	26.12	2	0	0	0	1	1	2	2	1450	500	0	100	300	2.16	36	1	1	0	0	0	5
571	47	0	1	23.71	2	0	0	0	1	1	2	2	1300	500	0	100	700	2.51	38.5	1	0	0	0	1	5
572	39	0	1	22.89	2	0	0	0	1	1	1	1	1500	0	0	0	200	1.99	39.5	0	0	0	0	0	3
573	51	1	2	19.1	2	0	0	0	1	1	2	1	1600	500	0	50	300	2	41.4	0	0	0	0	0	3
574	25	0	2	32.87	2	0	0	0	4	1	2	3	1250	500	0	0	200	2.13	37.9	0	0	0	0	0	5
575	55	1	2	22.86	2	1	0	0	1	1	2	4	1300	0	0	0	120	2.17	41.1	0	0	0	0	0	3
576	60	0	1	27.85	2	0	0	0	1	1	2	4	1600	500	0	20	300	2.7	38.6	1	0	0	1	0	3
577	63	0	1	23.44	2	0	0	0	1	2	1	3	1100	0	0	20	350	1.74	35.8	0	0	0	0	0	6
578	55	1	2	23.92	1	0	0	0	3	1	2	2	1650	0	0	100	290	2.5	39	1	0	0	0	1	4
579	52	0	1	25.71	2	0	0	0	1	1	2	3	1600	500	0	0	170	2.92	33.9	1	1	0	0	0	6
580	75	1	2	18.52	2	0	0	0	3	1	2	3	1500	900	0	100	250	2.26	31.5	1	0	0	0	1	12
581	71	0	1	20.89	2	0	0	0	1	2	2	1	1300	500	0	0	200	2.43	39.3	0	0	0	0	0	4
582	53	1	2	23.51	2	0	0	0	1	2	2	1	1700	500	0	0	950	2.46	41.3	0	0	0	0	0	4
583	67	1	2	24.22	2	1	0	0	1	1	2	1	1600	500	0	0	700	2.45	35.3	0	0	0	0	0	6
584	70	1	2	22.95	2	0	0	0	1	1	2	4	1500	500	0	50	550	2.26	41.5	1	0	1	0	0	7
585	50	0	1	25.39	2	0	0	0	1	2	2	4	1350	500	0	100	750	2.58	33.2	0	0	0	0	0	4
586	70	0	1	26.06	2	0	0	0	1	1	2	3	1650	500	0	50	800	2.5	34.3	0	0	0	0	0	5
587	49	0	1	18.8	2	1	0	0	1	2	1	4	1200	0	0	0	300	2.25	39.3	1	1	0	0	0	4
588	68	1	2	17.3	2	0	0	0	2	1	1	3	1050	500	0	100	200	2.08	34.9	0	0	0	0	0	4
589	51	1	2	21.41	2	1	0	0	1	1	2	3	900	500	0	80	200	2.09	41.4	1	0	1	1	0	4
590	41	0	1	27.56	2	0	0	0	4	2	1	3	1550	500	0	100	340	1.82	37.9	0	0	0	0	0	6
591	43	0	1	25.24	2	0	0	0	1	2	2	1	1200	0	0	50	200	2.58	45.3	0	0	0	0	0	4
592	47	0	1	19.53	2	0	0	0	1	1	2	1	1400	0	0	30	300	2.15	43.7	0	0	0	0	0	3
593	53	0	1	20.83	2	0	0	0	1	1	2	1	1150	500	0	30	300	2.03	42.6	1	0	1	0	0	5
594	52	0	1	20.81	2	0	0	0	1	2	2	2	1450	0	0	80	190	2.93	31.4	0	0	0	0	0	3
595	58	0	1	32.47	2	0	0	0	1	1	2	3	1350	500	0	50	550	2.93	33.5	1	1	0	0	1	7
596	45	0	1	24	2	0	0	0	1	1	2	1	1350	0	0	50	450	2.08	42.6	1	0	1	0	0	11
597	55	0	1	19.91	2	0	0	0	3	2	1	1	1400	500	0	0	900	1.85	45.8	1	1	0	0	0	7
598	55	1	2	24.06	2	1	1	0	1	1	2	1	900	0	0	0	100	1.28	44	0	0	0	0	0	3
599	74	0	1	25.63	3	0	0	0	1	2	2	1	1400	0	0	0	500	2.68	37.8	1	0	0	0	0	4
600	71	1	2	25.73	2	1	0	1	1	2	1	4	1300	500	0	0	500	2.88	39.5	1	0	0	0	0	5
601	53	0	1	18.37	2	0	0	0	1	2	2	4	1300	500	0	0	300	1.81	39.2	0	0	0	0	0	3
602	59	1	2	26.67	2	0	0	0	1	1	2	3	1350	500	0	20	300	1.43	41.5	0	0	0	0	0	5
603	54	0	1	24.22	2	0	0	0	1	1	1	2	1650	500	0	50	250	3.58	42.9	1	1	0	0	0	6
604	63	1	2	19.94	2	0	0	0	1	1	1	1	1150	0	0	0	220	2.01	35.7	0	0	0	0	0	6
605	36	0	2	24.22	2	0	0	0	1	1	2	1	750	0	0	50	220	2.17	40	0	0	0	0	0	3
606	39	0	1	20.96	2	0	0	0	1	3	2	4	1100	0	0	0	300	2.23	37.2	1	0	1	0	0	4
607	50	0	1	20.7	2	0	0	0	1	1	1	3	800	500	0	50	100	1.64	39	1	0	0	1	0	17
608	46	0	1	21.09	2	0	0	0	1	2	2	3	1000	0	0	0	110	1.04	37.1	1	0	1	0	0	6
609	45	0	1	21.67	2	0	0	0	1	1	1	3	1100	0	0	50	180	1.51	38.4	1	1	0	0	0	6
610	61	0	1	19.47	3	0	0	0	4	1	2	2	1500	0	0	80	120	2.9	39.9	0	0	0	0	0	7
611	71	1	2	23.53	2	0	0	0	1	1	2	2	1200	500	0	50	150	1.6	32.6	1	1	0	0	0	5
612	55	0	2	26.03	3	0	0	0	4	1	2	3	1550	500	0	50	300	2.49	33.1	1	1	0	0	0	5
613	68	0	2	24.16	3	0	1	0	1	1	2	3	1800	500	0	100	800	2.7	39.7	0	0	0	0	0	6
614	55	1	2	22.65	1	0	0	0	1	2	2	3	650	0	0	0	80	1.32	37.4	1	1	0	0	0	5
615	53	0	1	19.53	1	0	0	0	4	2	1	3	1000	0	0	0	350	1.84	41.1	1	0	0	1	0	5
616	72	0	1	23.73	2	0	0	0	1	2	1	1	1500	0	0	0	350	2.43	42.5	0	0	0	0	0	5
617	66	1	2	20.24	2	0	0	0	1	1	1	1	1600	0	0	50	600	2.58	35.8	0	0	0	0	0	3
618	57	1	2	24.22	2	0	0	0	1	2	2	1	1300	0	0	50	1000	2.75	40.9	0	0	0	0	0	3
619	66	0	1	24.03	2	0	0	0	3	2	1	4	1250	0	0	0	200	2.07	35.7	0	0	0	0	0	3
620	62	0	1	22.38	2	0	0	0	1	2	1	4	1350	0	0	50	900	3.1	38.5	0	0	0	0	0	3
621	48	0	1	25.54	1	0	0	0	1	1	1	4	1500	0	0	50	500	2.43	40.3	0	0	0	0	0	4
622	55	0	1	20.8	2	0	0	0	1	1	2	3	1500	0	0	50	200	1.42	41.1	0	0	0	0	0	6
623	54	1	2	27.68	2	0	0	0	1	1	1	4	1600	0	0	100	350	2.48	42	1	0	1	0	0	5
624	50	1	2	21.6	2	1	0	0	1	1	1	2	1500	500	0	100	200	2.34	33	0	0	0	0	0	4
625	67	0	2	21.3	2	0	0	0	1	1	2	1	1400	800	0	100	600	1.68	36.4	0	0	0	0	0	4
626	60	0	2	33.03	2	1	0	0	1	1	1	1	1450	350	0	100	600	4.08	39.3	1	0	0	1	0	5
627	52	0	1	22.31	2	0	0	0	1	1	2	4	1250	0	0	50	500	2.51	35.6	1	1	0	0	0	6
628	41	0	1	22.03	2	0	0	0	1	1	1	1	1150	500	0	100	250	2.27	43.4	0	0	0	0	0	4
629	68	0	1	26.63	2	1	0	0	1	1	2	3	1600	0	0	50	550	1.83	36.9	1	0	0	1	0	4
630	61	0	1	21.23	2	0	0	0	4	3	2	1	1400	500	0	300	300	2.08	38.9	0	0	0	0	0	5
631	63	0	1	17.19	2	0	0	0	1	1	2	2	1350	500	0	80	380	2.59	38.4	1	1	0	0	0	5
632	59	0	1	26.78	3	0	0	0	3	2	1	3	1250	150	0	50	200	1.83	39.1	1	0	0	0	0	4
633	55	0	1	25.97	2	0	0	0	4	1	1	3	1150	500	0	50	200	1.78	42.4	0	0	0	0	0	5
634	53	1	2	23.44	2	0	0	0	1	3	2	2	1650	500	0	50	570	2.79	47	1	1	0	1	0	7
635	64	0	1	22.1	1	0	0	0	1	1	2	4	1100	0	0	20	400	1.51	34.1	1	0	1	0	0	9
636	59	1	2	24.45	2	0	0	0	1	1	2	1	1150	0	0	80	230	2.17	43.2	0	0	0	0	0	3
637	69	0	1	26.84	3	1	0	0	1	1	2	4	1200	100	0	50	400	3.23	37.4	0	0	0	0	0	3
638	55	0	1	21.48	2	0	0	0	1	2	1	1	1100	0	0	200	100	2.84	40.1	0	0	0	0	0	3
639	45	1	2	18.51	2	0	0	0	1	3	2	2	1550	500	0	100	1000	3.7	45.6	1	0	1	0	0	3
640	43	0	2	29.75	2	0	0	0	3	2	2	3	1400	300	0	150	250	1.89	40.7	1	0	0	1	0	4
641	63	0	1	24.91	2	0	0	0	1	1	2	3	1250	150	0	0	300	2.14	44.3	1	1	0	0	0	7
642	73	0	1	24.24	2	0	0	0	1	1	2	2	1200	500	0	50	500	1.82	38.3	0	0	0	0	0	3
643	52	0	1	29.64	2	0	0	0	1	3	2	1	1200	100	0	80	150	1.84	41.4	0	0	0	0	0	3
644	59	1	2	24.44	2	0	0	0	2	2	2	4	2100	500	0	100	800	3.8	33.4	0	0	0	0	0	3
645	61	0	1	23.63	2	0	0	0	1	3	2	1	1300	0	0	20	400	2.99	40.3	0	0	0	0	0	3
646	56	1	2	21.97	2	1	0	0	1	1	1	3	1600	500	0	50	200	1.94	39.1	0	0	0	0	0	6
647	43	0	1	22.86	2	0	0	0	1	1	1	1	1100	0	0	20	200	1.33	39.3	0	0	0	0	0	4
648	59	0	1	22.14	2	1	1	0	1	1	1	1	1100	0	0	20	200	2.18	42.1	0	0	0	0	0	3
649	64	0	1	20.06	2	0	0	0	1	3	2	1	1800	200	0	100	700	2.1	37.5	1	0	0	0	1	10
650	66	0	1	23.38	2	0	0	0	1	1	1	4	1600	500	0	0	500	3.01	39.5	0	0	0	0	0	5
651	65	0	2	24.49	2	0	0	0	1	1	2	3	1550	500	0	100	500	3.68	35.1	0	0	0	0	0	7
652	45	0	1	23.38	1	0	0	0	2	2	2	4	1250	0	0	100	500	2.24	40.6	1	1	0	0	0	3
653	65	0	1	17.19	2	0	0	0	1	1	2	1	1500	500	0	0	300	2	34.2	0	0	0	0	0	3
654	67	1	2	26.2	2	0	0	0	1	1	2	2	1250	500	0	50	200	2.58	36.5	0	0	0	0	0	5
655	58	0	1	23.83	3	0	0	0	1	1	1	1	1250	500	0	400	400	1.55	37.9	0	0	0	0	0	3
656	63	0	2	28.06	2	0	0	0	1	1	1	2	1850	750	0	700	300	3.39	40.5	0	0	0	0	0	6
657	63	0	1	24.44	2	0	0	0	1	1	1	4	1250	0	0	100	180	1.81	38.4	0	0	0	0	0	3
658	74	0	1	21.33	2	0	0	0	1	2	2	1	1300	0	0	200	130	2.19	40.3	0	0	0	0	0	4
659	47	0	1	21.1	2	0	0	0	1	3	1	4	1250	0	0	50	300	2.12	36.2	1	1	0	0	0	4
660	61	1	2	20.57	1	0	0	0	1	2	1	1	1500	0	0	50	100	1.84	38.9	0	0	0	0	0	4
661	52	0	1	22.86	2	0	0	0	1	3	2	3	1250	500	0	0	160	1.44	37.3	0	0	0	0	0	5
662	66	1	2	24.22	2	0	0	0	4	1	1	2	1250	0	0	60	900	3	42.5	0	0	0	0	0	5
663	66	0	2	25.14	2	0	0	0	1	1	2	3	1300	200	0	50	200	2.44	39.3	0	0	0	0	0	5
664	59	0	2	22.6	2	0	0	0	1	2	1	1	1200	0	0	500	450	2.26	43.7	0	0	0	0	0	4
665	46	0	1	28.2	2	0	0	0	1	2	1	1	1350	0	0	50	200	2.58	33.3	1	0	0	1	0	3
666	37	0	1	26.57	2	0	0	0	1	2	1	4	1600	500	0	100	700	3.68	36.7	0	0	0	0	0	3
667	63	1	2	19.6	2	0	0	0	1	1	2	3	1400	500	0	50	200	1.73	40.7	0	0	0	0	0	5
668	64	0	1	25.48	2	0	0	0	1	3	2	1	1200	500	0	200	200	1.53	37.3	0	0	0	0	0	4
669	50	1	2	20.24	2	1	1	0	4	1	2	4	1300	0	0	80	150	1.67	46.7	0	0	0	0	0	16
670	64	0	1	26.84	2	0	0	0	1	1	2	2	1650	0	0	0	300	1.82	38.4	1	0	0	1	0	3
671	71	1	2	18.75	3	1	0	1	1	1	2	1	1600	500	0	300	300	2.09	32.5	0	0	0	0	0	3
672	48	0	1	26.13	2	1	0	0	1	1	1	3	1250	0	0	0	500	1.84	41.4	0	0	0	0	0	8
673	49	1	1	21.79	2	0	0	0	1	1	1	4	1100	0	0	0	180	1.58	34.9	0	0	0	0	0	3
674	66	1	2	25.91	2	0	0	0	1	1	2	2	1500	500	0	100	600	2.63	42.9	0	0	0	0	0	9
675	71	0	1	18.67	3	1	1	0	1	1	2	1	1600	500	0	120	300	2.59	32.7	1	1	0	0	0	7
676	39	0	1	23.34	2	0	0	0	1	1	2	3	1200	500	0	50	200	1.08	39.1	0	0	0	0	0	4
677	61	1	2	29.74	2	0	0	1	4	1	2	3	1200	0	0	50	300	1.49	37.2	0	0	0	0	0	7
678	43	0	1	26.99	2	0	0	0	1	1	2	3	1300	500	0	150	100	2.57	38.7	1	1	0	0	0	8
679	64	1	2	27.68	2	0	0	0	1	1	2	1	1450	500	0	100	100	1.63	38.6	0	0	0	0	0	4
680	64	0	2	26.3	2	0	0	0	1	1	1	1	1300	0	0	50	200	2.43	38.6	0	0	0	0	0	3
681	37	1	2	31.02	2	0	0	0	3	2	1	4	2100	500	0	200	400	3.17	41.1	1	1	0	0	0	6
682	53	0	1	24.97	2	0	0	0	1	2	2	3	1800	0	0	50	200	2	35.9	1	1	0	0	0	5
683	61	0	1	19.56	2	0	0	0	1	2	2	4	1750	500	0	50	1000	1.49	43.4	0	0	0	0	0	3
684	58	0	1	24.8	2	0	0	0	1	2	2	1	1700	0	0	50	600	3.33	42.4	1	0	0	0	0	5
685	29	0	1	17.33	1	0	0	0	4	1	2	3	2000	0	0	400	200	3.4	46.5	0	0	0	0	0	9
686	75	1	2	25.71	2	0	0	0	1	3	2	3	1300	500	0	400	400	2.29	36.2	0	0	0	0	0	12
687	61	1	2	26.45	2	0	0	0	4	1	1	2	1500	500	0	200	400	2.76	40.9	1	1	0	0	0	5
688	57	0	1	20.78	2	0	0	0	1	3	2	1	1550	0	0	600	900	2.58	37.3	1	1	0	0	0	3
689	68	0	1	22.06	2	0	0	0	1	1	2	3	1050	0	0	0	80	1.01	33.1	0	0	0	0	0	6
690	42	0	1	19.47	2	0	0	0	1	1	1	4	1200	0	0	50	100	1.53	40.1	1	0	1	0	0	5
691	66	1	2	20.2	2	0	0	0	2	1	1	3	1650	500	0	0	350	2.23	36.9	0	0	0	0	0	7
692	47	1	2	24.49	2	0	0	0	1	1	1	3	1100	0	0	0	200	1.2	41.1	1	1	0	0	0	7
693	44	0	1	19.63	1	0	0	0	1	1	2	1	1350	0	0	20	150	2.09	37	1	1	0	0	1	5
694	60	1	2	19.41	2	0	0	0	2	1	2	4	1300	200	0	80	500	1.92	34	0	0	0	0	0	6
695	52	1	2	24.22	2	0	0	0	1	1	2	3	800	0	0	350	200	1.43	43.8	0	0	0	0	0	7
696	61	0	1	24.52	2	0	0	0	4	1	2	1	1500	0	0	30	450	2.43	36.8	0	0	0	0	0	5
697	49	0	1	23.44	2	0	0	0	1	3	1	4	1100	0	0	500	200	2.33	45.5	1	0	1	0	0	5
698	63	1	2	21.53	2	0	0	0	1	1	1	1	1200	0	0	500	330	1.84	41.7	1	0	1	0	0	6
699	62	0	1	21.78	2	0	0	0	1	3	2	1	1100	0	0	200	600	3.07	41.7	0	0	0	0	0	7
700	55	0	1	22.66	2	0	0	0	1	1	1	1	1250	500	0	500	140	1.67	43.2	0	0	0	0	0	3
701	54	0	1	23.88	1	0	0	0	1	1	1	2	1800	500	0	250	400	2.5	38.4	1	1	0	0	0	6
702	71	0	1	21.23	3	0	0	1	4	2	2	3	1150	0	0	50	100	1.91	38.4	1	1	0	0	0	6
703	70	0	1	18.73	2	0	0	0	1	1	2	4	1200	0	0	80	100	1.5	45	0	0	0	0	0	4
704	54	0	1	20.58	2	0	0	0	1	2	1	4	1050	500	0	280	120	2.12	33.8	0	0	0	0	0	4
705	73	0	1	24.78	2	0	0	0	1	3	2	1	1300	0	0	200	200	2.43	38	0	0	0	0	0	5
706	64	0	1	19.95	2	0	0	0	1	2	2	1	1500	0	0	0	260	3	37	1	1	0	1	0	5
707	27	1	2	20.06	2	0	0	0	4	2	1	3	1300	500	0	200	500	1.74	37.8	0	0	0	0	0	4
708	60	0	2	19.53	1	0	0	0	1	1	2	1	1100	0	0	0	100	1.83	38.6	0	0	0	0	0	3
709	49	1	2	25.51	2	0	0	0	1	1	2	3	1250	500	0	200	200	1.09	46.9	1	0	0	1	0	4
710	64	0	1	27.63	2	0	0	0	1	1	2	2	800	200	0	50	300	2.34	35.8	1	1	0	0	0	7
711	34	0	1	20.03	1	0	0	0	1	2	2	1	1250	0	0	600	100	2.33	37.8	0	0	0	0	0	4
712	62	1	2	23.14	2	0	0	0	1	1	1	1	1100	0	0	350	100	1.49	46.3	0	0	0	0	0	5
713	69	1	2	24.09	2	0	0	0	1	1	2	4	1400	0	0	0	300	1.91	35.7	0	0	0	0	0	5
714	59	0	1	23.05	2	0	0	0	1	1	2	4	1550	500	0	0	400	2.19	41.3	0	0	0	0	0	4
715	52	1	2	19.1	2	0	0	0	1	1	2	3	1400	0	0	30	200	1.66	37.4	1	1	0	0	0	5
716	64	1	2	25.95	2	1	0	0	1	1	2	3	1700	500	0	120	900	3.18	35.4	0	0	0	0	0	5
717	56	0	1	24.17	2	0	0	0	1	1	1	3	1450	350	0	400	100	1.34	42.6	0	0	0	0	0	6
718	63	0	1	25.71	2	0	0	0	1	1	1	3	1150	500	0	30	150	1.56	35.6	1	1	0	0	0	5
719	62	0	1	18.25	2	0	0	0	1	1	1	1	1200	0	0	0	170	1.84	32.6	0	0	0	0	0	4
720	70	1	2	20.57	2	0	0	0	2	1	1	3	1360	500	260	500	700	1.32	30.9	0	0	0	0	0	7
721	69	1	2	25.26	2	0	0	0	1	1	1	2	1600	500	0	300	200	2.18	35.7	0	0	0	0	0	4
722	48	0	1	22.72	1	0	0	0	1	2	2	4	1300	0	0	100	160	1.8	43.7	0	0	0	0	0	2
723	39	1	2	26.63	1	0	0	0	1	2	2	1	1150	0	0	250	400	2.16	43.7	0	0	0	0	0	5
724	48	0	1	22.89	2	0	0	0	1	2	2	4	1550	500	0	100	1000	2.29	38.2	1	1	0	0	0	3
725	50	0	1	17.58	2	0	0	0	4	2	2	1	1300	200	0	50	300	1.74	42.2	0	0	0	0	0	3
726	48	0	1	20.32	2	0	0	0	1	2	2	4	1200	500	0	0	100	2.06	44.7	0	0	0	0	0	3
727	69	0	1	22.89	2	0	0	0	1	1	1	4	1300	500	0	100	600	1.93	34.8	0	0	0	0	0	3
728	52	1	2	17.58	2	0	0	0	1	1	1	3	2000	1000	0	100	150	2.09	37	0	0	0	0	0	5
729	46	0	1	20.31	1	0	0	0	1	2	1	1	1250	0	0	600	200	2.77	46.2	0	0	0	0	0	3
730	62	0	1	26.3	3	1	1	0	1	1	1	4	1450	500	0	30	350	2.8	37.3	0	0	0	0	0	4
731	56	1	2	25	2	0	0	0	1	2	1	1	1200	0	0	50	400	2.51	42.5	0	0	0	0	0	4
732	62	1	2	24.24	3	0	0	0	1	3	1	2	1600	500	0	100	400	1.91	45.9	0	0	0	0	0	11
733	58	0	1	18.31	2	0	0	0	4	1	2	4	1250	500	0	0	200	1.84	38.3	1	1	0	0	0	3
734	71	1	2	23.15	3	0	0	0	1	2	1	2	1450	500	0	150	300	2.58	41.2	1	1	0	0	0	3
735	63	0	1	26.03	2	0	0	0	1	2	1	2	1150	500	0	200	200	1.42	38.4	1	1	0	1	0	4
736	54	0	1	25.16	2	0	0	0	1	1	1	3	1300	500	0	0	200	2	34.1	0	0	0	0	0	4
737	62	0	1	20	2	0	0	0	1	1	2	1	1550	500	0	350	200	1.92	41.4	0	0	0	0	0	5
738	58	1	2	18.59	2	0	0	0	4	1	1	3	1700	500	0	0	400	2.25	34	0	0	0	0	0	6
739	50	0	2	20.42	2	0	0	0	1	1	1	4	1550	500	0	0	700	2.18	36.5	0	0	0	0	0	4
740	51	1	2	23.66	3	0	0	0	1	1	1	1	2000	500	0	100	400	2.65	42.9	0	0	0	0	0	6
741	55	0	2	26.53	2	0	0	0	2	1	1	3	1750	500	0	50	400	2.83	41.3	0	0	0	0	0	4
742	50	0	1	20.45	2	0	0	0	1	1	1	2	1250	0	0	50	200	1.49	38.3	0	0	0	0	0	3
743	65	1	2	25.1	2	0	0	0	1	1	2	3	1800	500	0	500	600	2.56	40.9	0	0	0	0	0	7
744	73	0	2	19.14	2	0	0	0	1	1	1	1	1850	500	0	600	500	3.81	32.5	0	0	0	0	0	8
745	46	0	1	21.05	1	0	0	0	1	3	1	4	1500	500	0	100	1000	2.88	39	0	0	0	0	0	3
746	67	1	2	26.23	2	0	0	0	1	1	1	4	2100	500	0	50	1400	1.84	38.2	0	0	0	0	0	3
747	44	0	2	25.25	2	0	0	0	1	2	1	3	1600	0	0	0	400	2.29	36.4	0	0	0	0	0	5
748	61	0	1	23.44	3	0	0	0	1	2	1	1	1850	500	0	200	1000	2.48	37.3	0	0	0	0	0	12
749	56	0	1	17.54	2	0	0	0	1	1	2	1	1700	500	0	250	1000	2.43	42.5	1	0	0	1	0	3
750	48	0	1	22.03	2	0	0	0	1	2	1	4	2050	500	0	200	850	3.47	37.3	0	0	0	0	0	4
751	64	1	2	28.39	2	0	0	0	1	1	2	4	1300	500	0	0	260	1.86	34.5	0	0	0	0	0	6
752	66	0	1	23.44	3	0	0	0	1	2	2	1	1600	500	0	200	700	3.92	42.6	0	0	0	0	0	6
753	43	1	2	24.8	2	0	0	0	1	1	2	2	1200	500	0	50	50	1.72	39	0	0	0	0	0	5
754	54	0	2	22.59	2	0	0	0	1	1	2	2	1450	0	0	600	300	2.34	34.6	0	0	0	0	0	9
755	63	0	1	23.44	2	0	0	0	1	2	1	1	1350	250	0	120	300	2.17	40.9	1	1	0	0	0	6
756	66	0	1	21.48	2	0	0	0	1	1	2	3	1900	500	0	100	370	2.24	33.8	0	0	0	0	0	5
757	44	0	1	21.48	2	0	0	0	1	1	1	4	1650	500	0	300	100	2	37.5	0	0	0	0	0	4
758	45	1	1	23.5	1	0	0	0	1	1	1	1	1400	0	0	50	300	1.65	45.3	0	0	0	0	0	4
759	58	0	1	21.63	2	0	0	0	1	2	2	3	1200	500	0	100	300	1.75	42.9	0	0	0	0	0	4
760	61	0	1	25.78	2	0	0	0	1	1	1	1	1350	0	0	0	400	1.6	38.3	0	0	0	0	0	4
761	61	0	1	21.48	2	0	0	0	1	2	2	4	1700	0	0	50	500	2.92	45.3	0	0	0	0	0	4
762	67	1	2	20.2	2	0	0	0	1	2	2	4	1450	500	0	500	90	2.24	38.7	0	0	0	0	0	3
763	61	0	1	32.03	2	1	1	0	1	1	1	2	1400	500	0	50	700	2.28	36.3	1	0	0	0	1	3
764	64	0	1	20.7	2	1	0	0	1	2	2	4	1200	500	0	100	400	3.43	42.9	0	0	0	0	0	3
765	51	0	1	20.43	2	0	0	0	1	1	1	1	1450	350	0	50	200	1.67	39.7	0	0	0	0	0	4
766	50	0	2	26.03	2	0	0	0	1	3	1	3	1100	500	0	30	150	1.41	38.2	1	1	0	0	0	7
767	72	1	2	20.76	3	0	0	0	4	1	2	2	1600	900	0	50	1000	1.01	34.6	0	0	0	0	0	3
768	53	0	1	20.76	2	0	1	0	1	1	1	1	1550	0	0	350	200	2.51	39.4	0	0	0	0	0	9
769	43	0	1	19.83	2	0	0	0	1	2	2	4	1500	500	0	0	600	2.09	42.8	0	0	0	0	0	3
770	73	1	2	24.77	3	1	1	1	1	2	1	1	1200	0	0	100	500	2.27	42.6	1	0	0	0	1	3
771	55	1	2	20.38	1	0	0	0	1	1	2	4	1000	0	0	100	200	1.84	38	0	0	0	0	0	3
772	47	0	1	18.29	1	0	0	0	1	3	2	1	1600	500	0	0	900	2.23	46.6	1	0	1	0	0	3
773	47	0	1	25.1	1	0	0	0	1	1	2	4	1300	0	0	50	400	2.12	41	0	0	0	0	0	3
774	55	0	1	23.59	2	0	0	0	1	3	2	3	1450	500	0	300	400	1.48	36.2	0	0	0	0	0	6
775	55	0	1	21.23	2	0	0	0	1	1	2	2	1300	500	0	250	300	1.95	38	1	0	1	0	0	3
776	50	1	2	19.96	2	0	0	0	3	3	2	2	2100	1000	0	700	400	2.68	36.2	1	0	0	1	0	5
777	69	0	1	18.69	1	0	0	0	1	1	1	4	1450	0	0	100	550	1.97	45.9	0	0	0	0	0	5
778	56	0	1	23.42	2	1	1	0	1	2	2	3	1550	500	0	50	200	2.33	41.9	0	0	0	0	0	6
779	46	0	1	23.24	2	0	0	0	4	1	1	2	1500	500	0	0	400	2.75	37.4	0	0	0	0	0	5
780	70	0	2	19.31	3	0	0	0	1	1	2	3	2060	700	260	600	450	4.44	37.5	0	0	0	0	0	13
781	53	1	2	23.6	2	0	0	0	1	2	2	1	1600	0	0	50	800	4.08	40.1	0	0	0	0	0	7
782	68	0	1	22.06	2	0	0	0	1	2	2	4	1250	500	0	50	200	2.35	33	0	0	0	0	0	6
783	51	0	1	24.46	2	0	0	0	1	1	1	1	1550	0	0	30	1150	2.13	41.5	0	0	0	0	0	5
784	42	0	1	20.2	2	0	0	0	1	2	1	2	1300	500	0	200	500	2.03	35	1	1	0	0	0	5
785	66	0	2	29.06	2	0	0	0	1	2	1	4	1400	500	0	100	360	3.4	33.5	1	1	0	0	0	7
786	54	0	1	19.68	2	0	0	0	1	2	2	1	1200	0	0	200	300	2.42	41	0	0	0	0	0	4
787	47	0	1	18.82	2	0	0	0	1	2	2	3	1500	500	0	500	500	1.83	41.6	0	0	0	0	0	4
788	53	0	1	19.53	2	0	0	0	1	2	1	1	1250	0	0	50	300	2.64	41.1	0	0	0	0	0	4
789	41	0	1	23.83	2	0	0	0	1	3	2	3	1150	500	0	50	450	2.25	38.4	0	0	0	0	0	5
790	69	0	1	19.11	2	0	0	0	1	2	1	4	1200	0	0	150	850	1.92	34.5	0	0	0	0	0	4
791	70	0	1	24.97	2	0	0	0	1	3	1	1	1350	500	0	50	500	2.75	37.9	0	0	0	0	0	4
792	47	1	1	26.67	2	0	0	0	1	1	2	1	1500	500	0	100	700	2	33.4	0	0	0	0	0	4
793	74	0	1	23.5	2	0	0	0	4	1	2	2	1700	500	0	50	270	2.84	40.6	1	1	0	0	0	4
794	69	1	2	26.06	2	0	0	0	1	1	1	3	1300	500	0	100	100	1.84	39.4	0	0	0	0	0	7
795	52	0	1	18.83	3	0	0	0	1	1	1	2	1500	500	0	300	200	4.42	33.6	1	0	1	0	0	22
796	54	0	1	23.05	3	1	0	1	1	1	2	1	2100	500	0	0	900	2.52	43.6	0	0	0	0	0	4
797	69	1	2	23.88	2	0	0	0	3	1	2	3	1450	0	0	0	400	1.8	33.1	0	0	0	0	0	4
798	30	0	1	20.08	1	0	0	0	1	1	1	1	1600	500	0	0	700	1.99	41.2	0	0	0	0	0	7
799	67	0	2	22.39	3	0	0	0	1	1	2	3	1200	500	0	260	200	2.38	41.7	0	0	0	0	0	7
800	41	0	1	23.88	2	0	0	0	1	1	2	1	1500	0	0	50	250	1.9	37	0	0	0	0	0	3
801	65	1	2	23.81	2	0	0	0	1	1	2	1	1600	500	0	500	150	2.24	35.7	0	0	0	0	0	3
802	53	1	2	23.51	2	0	0	0	1	3	2	4	1300	0	0	50	900	1.87	46.2	0	0	0	0	0	4
803	32	0	1	28.91	2	0	0	0	3	2	1	3	1300	0	0	100	320	2	42.7	0	0	0	0	0	3
804	65	1	2	26.61	2	1	1	0	1	2	1	1	2100	1000	0	0	1000	2.98	42.1	0	0	0	0	0	4
805	61	0	1	24.88	2	0	0	0	1	2	2	4	1500	0	0	50	650	2.96	35.7	1	0	0	1	0	6
806	42	0	1	21.63	1	0	0	0	3	2	2	3	1450	500	0	100	300	2.44	40.1	0	0	0	0	0	4
807	73	0	2	26.22	3	1	0	1	1	1	2	2	1600	500	0	550	50	2.17	40.5	0	0	0	0	0	6
808	45	0	1	21.63	2	0	0	0	1	2	1	1	1100	500	0	300	300	1.8	39.3	0	0	0	0	0	3
809	36	0	1	20.2	1	0	0	0	1	2	2	4	1800	500	0	0	1400	2.75	37.9	0	0	0	0	0	5
810	53	1	2	24.77	2	1	1	0	1	2	2	1	1200	500	0	100	600	2.31	40.6	1	0	1	1	0	5
811	60	0	2	22.2	2	0	0	0	1	3	2	3	1800	500	0	80	500	1.9	41.3	0	0	0	0	0	8
812	69	1	2	22.06	2	0	0	0	1	1	2	4	1500	500	0	0	800	2.25	39.2	0	0	0	0	0	3
813	64	0	2	23.67	2	0	0	0	4	2	2	4	2000	900	0	80	1200	3.69	33.4	0	0	0	0	0	6
814	73	0	2	21.26	2	0	0	0	1	1	1	3	1100	500	0	0	300	1.58	33.8	1	1	0	0	0	6
815	62	0	1	24.22	2	0	0	0	1	1	2	3	1100	0	0	20	750	2.58	39.5	0	0	0	0	0	5
816	61	1	1	17.58	2	0	0	0	3	1	2	3	1600	500	0	200	600	2.92	40.5	0	0	0	0	0	5
817	43	0	2	24.49	2	0	0	0	1	1	2	3	1600	1000	0	200	500	2.36	46.2	0	0	0	0	0	4
818	56	0	1	24.65	2	0	0	0	1	1	2	4	1700	500	0	100	1000	2.68	39.9	0	0	0	0	0	4
819	63	0	1	21.23	2	0	0	0	1	1	2	2	1000	0	0	450	350	2.28	36.3	0	0	0	0	0	4
820	61	0	1	20.83	2	0	0	0	1	1	1	1	1700	1000	0	150	900	3.01	42.7	0	0	0	0	0	4
821	54	1	2	27.34	1	0	0	0	1	1	2	1	1600	500	0	700	800	3.05	37.2	1	0	0	1	0	4
822	57	0	1	22.89	2	0	0	0	1	2	2	2	1200	500	0	500	500	1.68	42.4	1	0	0	1	0	5
823	62	1	2	22.39	2	0	0	0	1	1	2	3	1300	0	0	50	150	1.61	44.9	0	0	0	0	0	4
824	68	0	1	21.93	2	0	0	0	1	1	1	4	1450	500	0	100	300	1.79	34.1	0	0	0	0	0	3
825	66	1	2	23.39	2	0	0	0	2	3	1	4	1900	500	0	170	300	3.92	36.1	0	0	0	0	0	5
826	63	0	1	20.93	2	0	0	0	1	1	1	1	1300	0	0	50	500	2.08	36	0	0	0	0	0	4
827	48	0	1	26.71	2	0	0	0	3	2	2	1	1500	500	0	200	400	2.5	37.1	0	0	0	0	0	3
828	65	1	2	26.03	2	1	0	1	1	3	2	3	1250	0	0	350	150	1.9	40.5	0	0	0	0	0	4
829	61	0	1	17.58	2	0	0	0	4	1	2	4	1300	500	0	0	200	1.49	42.5	1	0	0	1	0	3
830	45	0	1	21.33	2	0	0	0	1	1	2	3	1450	0	0	100	200	1.99	38.9	1	1	0	0	0	5
831	72	1	2	25.39	3	0	0	0	1	1	1	4	1700	500	0	120	300	3.67	36.1	1	1	0	0	0	8
832	64	0	1	22.66	2	0	0	0	1	1	2	3	1450	0	0	140	170	2.14	36.1	1	1	0	0	0	5
833	74	0	1	26.44	3	1	1	0	1	1	1	1	1500	500	0	100	250	1.54	40.7	1	0	0	1	0	3
834	32	1	2	27.4	1	0	0	0	1	2	1	3	1250	500	0	0	150	1.64	36.1	0	0	0	0	0	4
835	54	1	2	25.25	2	0	0	0	3	2	2	3	1450	0	0	50	300	1.46	34.3	0	0	0	0	0	6
836	68	0	1	22.49	2	0	0	0	1	3	2	3	1850	500	0	50	500	2.54	37.6	1	0	0	1	0	6
837	67	0	1	27.34	3	0	0	0	1	2	2	4	1750	500	0	110	500	2.56	41.6	0	0	0	0	0	6
838	61	1	2	19.61	2	0	0	0	1	1	1	3	1700	500	0	100	300	2.38	38.3	0	0	0	0	0	6
839	60	0	1	19.14	2	0	0	0	1	1	2	1	1950	500	0	580	920	3.01	41.5	0	0	0	0	0	4
840	72	1	2	26.22	3	0	0	0	4	1	2	1	2600	500	0	150	400	4.85	38.1	1	1	0	0	0	6
841	43	0	1	22.19	1	0	0	0	1	2	2	4	1350	0	0	0	300	1.62	37.7	1	0	0	1	0	4
842	51	0	1	19.49	2	0	0	0	1	1	2	3	1650	0	0	50	600	2	33.9	0	0	0	0	0	5
843	52	0	1	28.44	2	0	0	0	1	1	2	3	1650	500	0	50	150	2.03	34.8	1	0	0	1	0	5
844	49	0	2	23.67	1	0	0	0	1	2	2	4	1400	0	0	0	300	1.98	37.4	1	1	0	0	0	4
845	37	0	1	20.03	2	0	0	0	1	1	2	1	1150	500	0	350	200	1.58	39.5	1	0	0	1	0	4
846	64	0	1	23.44	2	0	0	0	1	3	1	3	1450	500	0	80	900	2.08	37.4	1	0	0	1	0	5
847	69	0	1	26.9	3	0	0	0	1	3	2	2	1950	500	0	750	600	4.08	39.7	0	0	0	0	0	5
848	46	1	1	25.1	1	0	0	0	1	1	2	1	1600	0	0	0	250	1.33	38.1	0	0	0	0	0	4
849	42	1	2	32.83	2	0	0	0	1	1	2	4	2100	500	0	0	300	2.63	46.8	0	0	0	0	0	6
850	37	1	2	24.97	1	0	0	0	4	2	2	1	1750	0	0	650	350	2.79	39.8	1	1	0	0	0	4
851	55	0	1	21.36	2	0	0	0	1	1	2	3	1700	0	0	100	600	1.79	37.4	0	0	0	0	0	5
852	31	1	2	22.84	2	0	0	0	3	1	2	3	1100	500	0	500	200	1.08	44.3	0	0	0	0	0	4
853	63	0	2	26.47	2	0	0	0	1	1	2	4	1800	500	0	80	1000	2.03	37.7	1	0	0	1	0	6
854	52	0	1	28.23	2	0	0	0	1	2	2	3	1100	500	0	50	250	1.26	40.7	0	0	0	0	0	3
855	57	0	1	23.11	2	0	0	0	1	2	1	4	1550	500	0	300	220	4.03	38.2	1	1	0	0	0	3
856	36	0	1	20.57	2	0	0	0	1	3	2	3	1050	500	0	50	100	1.84	38.3	0	0	0	0	0	5
857	49	0	2	28.31	2	0	0	0	1	2	2	1	1800	0	0	50	350	3.57	38.8	1	0	0	1	0	4
858	57	1	1	28.04	2	0	0	0	1	2	2	1	1000	400	0	300	50	3.25	39.8	0	0	0	0	0	4
859	64	0	1	21.09	2	0	0	0	1	3	1	3	1300	500	0	450	350	3.25	36.2	0	0	0	0	0	7
860	61	0	1	24.22	2	0	0	0	1	2	2	4	1200	500	0	130	200	2.25	36	1	0	0	1	0	5
861	54	1	2	18.93	2	0	0	0	1	1	1	1	1400	0	0	50	200	1.92	43.4	0	0	0	0	0	4
862	67	0	1	20.67	3	0	0	0	1	3	2	3	1300	500	0	50	120	1.67	36.6	0	0	0	0	0	6
863	51	1	2	19.71	2	0	0	0	3	2	1	3	1700	500	0	50	500	1.92	25.6	0	0	0	0	0	4
864	47	0	1	25.39	2	0	0	0	1	1	1	3	1250	500	0	50	100	1.78	37.7	1	0	0	1	0	6
865	30	0	1	19.47	1	0	0	0	1	2	1	1	1600	0	0	50	450	2.42	40.4	0	0	0	0	0	3
866	56	1	2	19.1	2	0	0	0	1	1	2	2	2050	500	0	200	800	2.92	37.1	1	0	0	1	0	4
867	65	0	1	20.96	3	1	1	0	1	3	2	1	1600	0	0	300	800	3.23	43.7	0	0	0	0	0	3
868	70	1	2	27.68	2	1	0	1	1	1	2	3	1500	500	0	50	300	2.58	36	1	1	0	0	0	7
869	47	0	2	26.12	1	0	0	0	1	1	1	1	1400	0	0	0	600	1.58	40.4	0	0	0	0	0	5
870	55	0	1	25.82	2	0	0	0	1	2	1	1	1150	0	0	50	400	1.83	36.2	1	1	0	0	0	3
871	68	1	2	30.12	2	0	0	0	1	2	1	3	1000	400	0	0	70	1.64	42.3	0	0	0	0	0	6
872	20	0	2	17.72	2	0	0	0	1	1	2	4	1300	500	0	50	100	1.91	46.7	0	0	0	0	0	3
873	61	1	2	23.66	2	1	0	0	1	1	2	1	1500	400	0	500	600	3.01	43.2	0	0	0	0	0	13
874	60	0	1	21.88	2	0	0	0	1	1	2	4	2000	500	0	150	500	2.14	36.3	0	0	0	0	0	8
875	56	0	1	19.56	2	0	0	0	1	1	1	3	1500	500	0	50	200	2.33	39.7	0	0	0	0	0	6
876	51	0	1	20.55	2	0	0	0	1	1	2	4	1250	500	0	50	700	1.94	38.2	1	1	0	0	0	4
877	47	1	2	26.3	2	0	0	0	1	2	2	3	1100	500	0	50	350	1.17	42.7	1	0	0	1	0	5
878	39	0	2	24.91	1	0	0	0	1	1	1	2	2050	500	0	150	500	4.08	39.6	0	0	0	0	0	4
879	74	1	2	20.42	2	0	0	0	1	1	2	1	1250	500	0	80	300	2.58	40.9	1	0	0	1	0	20
880	63	1	2	21.97	2	0	0	0	1	1	2	3	1650	500	0	200	300	2.25	37.1	1	1	0	0	0	5
881	74	0	1	21.79	2	0	0	0	1	1	2	3	1450	500	0	50	200	1.51	37.9	1	1	0	1	0	5
882	60	0	1	22.86	2	0	0	0	1	1	2	4	1300	500	0	70	400	2.09	36.2	0	0	0	0	0	5
883	66	0	1	23.73	2	0	0	0	1	1	2	3	1050	0	0	120	300	1.79	37.9	0	0	0	0	0	7
884	62	1	2	24.22	2	0	0	0	4	1	1	3	2200	1000	0	230	250	3.24	34.8	1	0	0	1	0	5
885	53	1	2	28.28	2	0	0	0	1	1	2	1	1050	500	0	0	100	1.49	38.5	1	0	0	1	0	3
886	51	0	1	23.63	2	0	0	0	1	1	2	1	1350	0	0	500	1000	1.61	38.9	0	0	0	0	0	3
887	50	1	2	22.31	2	0	0	0	1	2	2	1	1600	0	0	300	1200	2.71	37.3	1	0	0	1	0	3
888	68	0	1	23.44	3	0	0	0	1	1	2	2	1650	0	0	50	350	1.66	37.4	0	0	0	0	0	5
889	64	0	1	25.85	2	1	1	0	1	1	1	3	1550	500	0	100	260	2.09	42.7	0	0	0	0	0	4
890	44	0	2	22.86	2	1	0	0	1	1	2	1	1800	0	0	550	400	2.7	34.9	0	0	0	0	0	4
891	39	1	1	22.35	1	0	0	0	1	1	2	3	1200	500	0	380	350	1.81	37.6	0	0	0	0	0	5
892	75	1	2	23.38	3	1	0	0	1	1	2	4	1300	500	0	100	400	1.52	35.6	1	0	0	1	0	5
893	62	0	1	22.96	2	0	0	0	1	2	1	1	1300	500	0	20	350	2.16	37.1	1	1	0	0	0	4
894	48	0	2	19.93	2	0	0	0	1	1	2	3	2000	900	0	100	500	2.34	35.2	0	0	0	0	0	4
895	48	0	1	23.31	1	0	0	0	1	1	2	3	1600	500	0	200	200	2.2	35.9	0	0	0	0	0	6
896	34	0	1	19.07	1	0	0	0	1	1	1	4	1250	500	0	300	800	1.79	37.3	0	0	0	0	0	4
897	58	0	2	28.07	2	1	0	0	2	1	1	1	1760	500	260	500	600	3.13	40.6	0	0	0	0	0	5
898	70	0	1	19.81	2	0	0	0	1	1	1	4	2500	1000	0	150	200	2.85	33.9	0	0	0	0	0	3
899	55	0	1	22.39	2	0	0	0	1	1	2	3	1600	500	0	80	400	2.75	33.9	1	1	0	0	0	3
900	64	0	2	26.47	2	1	0	0	1	1	1	1	1100	300	0	20	400	1.26	43.2	0	0	0	0	0	5
901	49	0	2	22.1	2	0	0	0	1	2	1	3	1600	500	0	0	300	1.33	40	0	0	0	0	0	8
902	50	1	2	27.43	2	1	0	0	4	1	2	4	2250	1000	0	250	750	4.09	39	1	1	0	0	0	6
903	62	0	1	16.9	2	0	0	0	1	1	2	3	1000	500	0	100	600	1.53	38.6	0	0	1	0	0	6
904	62	1	2	23.88	2	0	0	0	1	1	1	2	1500	500	0	100	500	2.09	39.6	0	0	0	0	0	5
905	42	0	1	18.43	3	0	0	0	1	2	1	1	900	500	0	0	500	2.01	35.2	0	0	0	0	0	4
906	62	1	2	30.08	2	1	0	0	1	1	2	3	2600	500	0	150	700	2.09	39.7	1	1	0	0	0	6
907	41	0	1	17.93	1	0	0	0	1	2	1	4	2000	500	0	0	500	2.03	44.6	0	0	0	0	0	4
908	61	0	1	18.43	2	0	0	0	1	1	1	2	1000	0	0	0	0	2.05	37.7	0	0	0	0	0	4
909	51	1	2	26.73	2	0	0	0	1	2	2	3	1100	500	0	50	110	1.12	39.1	0	0	0	0	0	4
910	50	0	1	20.94	2	0	0	0	1	1	2	4	1200	500	0	200	800	1.51	45.1	1	1	0	1	0	4
911	55	1	2	25.1	2	1	0	0	1	1	2	3	1250	500	0	120	250	2.31	40.3	1	0	0	1	0	5
912	67	0	2	25.51	2	0	0	0	1	1	2	2	1500	1000	0	300	100	2.45	36.9	0	0	0	0	0	5
913	54	0	1	18.43	2	1	0	0	1	2	2	1	1500	0	0	50	1000	2.58	40.6	1	0	0	1	0	4
914	51	0	1	23.11	2	0	0	0	1	1	2	3	1500	500	0	20	90	2.09	30.1	1	1	1	0	0	7
915	64	0	1	24.38	2	1	0	0	1	1	1	4	1500	500	0	50	150	2.31	40.6	0	0	0	0	0	4
916	55	0	1	20.03	2	0	0	0	1	1	2	1	1100	500	0	0	1000	1.63	40.6	0	0	0	0	0	4
917	54	1	2	25.51	2	0	0	0	1	1	2	1	1600	500	0	20	350	2	44.2	0	0	0	0	0	4
918	72	0	1	21.36	2	0	0	0	1	1	2	3	1100	500	0	100	160	2.16	35.9	1	0	0	1	0	6
919	48	1	1	22.19	2	0	0	0	1	1	2	1	900	500	0	100	300	1.85	41.2	1	0	1	1	0	4
920	66	0	1	22.43	2	0	0	0	1	1	2	3	1350	500	0	200	300	1.04	43.7	1	0	0	0	1	4
921	61	0	1	25.39	2	0	0	0	1	1	2	1	1000	500	0	100	500	1.96	41.3	0	0	0	0	0	4
922	56	0	1	24.22	2	0	0	0	1	1	2	3	1100	0	0	100	500	1.92	39.3	0	0	0	0	0	5
923	50	0	1	23.62	2	0	0	0	1	3	2	1	1500	500	0	0	800	2.34	36.6	1	0	1	0	0	7
924	57	1	2	17.58	3	1	0	0	3	2	1	3	1000	500	0	150	100	1.14	35.6	1	0	0	1	0	8
925	54	0	1	24.14	2	0	0	0	1	2	2	1	1500	500	0	0	200	2.84	44	0	0	0	0	0	3
926	61	0	1	25.1	2	0	0	0	1	1	2	2	2500	500	0	50	650	3.16	38.5	1	0	0	1	0	3
927	65	1	2	26.37	3	0	0	0	1	1	2	4	2100	500	0	100	800	4.5	38.9	1	1	0	0	0	3
928	52	0	1	20.57	2	0	0	0	1	1	2	4	1100	500	0	50	400	1.68	39	0	0	0	0	0	4
929	39	0	1	21.56	1	0	0	0	1	1	2	2	1650	500	0	200	150	2.82	40.9	1	1	0	0	0	4
930	54	1	2	20.18	2	0	0	0	1	1	1	4	1900	500	0	190	200	3.39	37.4	1	1	0	0	0	7
931	51	1	2	24.44	2	0	0	0	1	3	2	3	1500	500	0	10	1000	1.81	43	0	0	0	0	0	7
932	61	0	1	26.35	3	0	0	0	1	3	2	4	1600	500	0	0	650	2.5	43	0	0	0	0	0	14
933	73	1	2	20.44	2	0	0	0	1	1	1	3	900	0	0	300	180	0.91	37.9	1	0	0	1	0	5
934	60	1	2	22.49	3	0	0	0	1	1	2	2	1000	500	0	300	600	2.08	32.7	1	1	0	0	0	7
935	55	0	1	22.96	1	0	0	0	1	1	2	3	1700	500	0	300	300	2.49	35.7	1	0	0	1	0	4
936	40	0	2	22.2	2	0	0	0	4	2	1	2	2000	500	0	20	190	1.5	44.8	0	0	0	0	0	5
937	61	0	2	23.53	2	0	0	0	1	1	2	2	1250	500	0	250	750	2.35	38.2	1	1	0	0	0	6
938	50	1	2	22.49	2	0	0	0	4	2	2	2	2000	500	0	15	220	1.85	36.6	0	0	0	0	0	7
939	44	0	1	24.61	1	0	0	0	1	1	1	2	850	500	0	50	200	1.62	41.2	0	0	0	0	0	6
940	44	0	1	24.09	1	0	0	0	1	3	2	1	2000	500	0	0	0	3.59	39.7	1	1	0	1	0	6
941	71	0	2	25.51	3	0	0	0	2	1	2	3	1500	500	0	100	650	2.02	34.7	1	1	0	0	0	6
942	42	0	2	22.86	2	0	0	0	1	3	2	4	2100	500	0	50	500	2.84	41.3	0	0	0	0	0	4
943	36	0	1	18.03	1	0	0	0	1	2	2	1	1450	500	0	250	550	2.15	40.4	0	0	0	0	0	9
944	54	0	1	25.39	2	0	0	0	1	1	1	2	1200	500	0	100	400	2.46	37.3	1	1	0	0	0	6
945	63	0	1	23.31	2	0	0	0	1	2	1	4	1100	500	0	50	200	1.49	35.6	1	1	0	1	0	4
946	74	0	1	27.29	3	1	0	0	1	1	1	4	2150	1000	0	250	150	4.31	35	1	1	0	0	0	7
947	34	1	2	22.41	1	0	0	0	1	1	2	1	1100	500	0	0	250	1.81	46.7	0	0	0	0	0	3
948	28	0	1	16.02	2	0	0	0	4	3	1	4	1000	500	0	0	250	2.83	37.5	1	0	1	0	0	5
949	67	0	1	24.12	2	0	0	0	1	1	2	3	2500	500	0	250	320	3.37	36.4	1	1	0	0	0	7
950	60	0	2	21.23	3	1	0	0	4	1	2	3	1500	500	0	100	300	3.07	36	1	1	0	0	0	6
951	61	1	2	21.97	2	0	0	0	1	1	2	3	1150	500	0	300	700	2.31	36.5	1	1	0	1	0	7
952	60	0	2	21.8	2	0	0	0	1	1	2	3	1200	500	0	200	800	1.24	38	1	0	0	1	0	6
953	54	1	2	21.45	3	1	0	1	1	3	2	4	2000	1000	0	150	950	2.58	37.4	0	0	0	0	0	5
954	55	0	2	29.41	2	0	0	0	1	1	2	3	2000	500	0	30	200	1.83	39.1	1	1	0	1	0	3
955	54	0	1	23.44	2	1	0	0	1	3	1	1	1500	0	0	20	800	2.79	38.7	1	0	0	1	0	7
956	50	0	1	18.73	2	0	0	0	1	2	1	3	1600	500	0	50	200	1.75	46.2	1	0	0	1	0	4
957	50	0	1	23.12	1	0	0	0	1	1	2	2	1500	500	0	0	0	2.25	40	0	0	0	0	0	5
958	60	0	1	26.35	2	1	0	0	1	1	2	4	1500	0	0	30	800	1.93	37	0	0	0	0	0	3
959	63	0	2	20.32	2	0	0	0	1	1	1	1	1000	0	0	0	300	1.7	41.9	0	0	0	0	0	7
960	55	0	1	21.09	2	0	0	0	1	1	2	3	1600	500	0	50	450	1.74	38.3	1	0	1	0	0	7
961	61	0	1	20.79	2	0	0	0	1	1	2	2	1450	500	0	300	150	2.75	38.9	0	0	0	0	0	7
962	70	0	2	17.97	2	0	0	0	1	1	1	3	1500	500	0	200	100	2.33	31.5	1	0	0	1	0	5
963	72	1	2	22.86	3	0	0	1	4	1	1	1	1600	0	0	0	0	2.08	34.7	1	1	1	0	0	9
964	52	0	2	26.12	2	0	0	0	3	2	1	3	2000	500	0	200	200	1.81	40.3	1	1	0	1	0	4
965	65	0	1	23.83	2	0	0	0	1	1	2	2	1600	500	0	200	400	3.41	36.2	1	1	0	0	0	8
966	67	0	1	29.72	2	0	0	0	1	1	1	3	1600	500	0	50	350	2.52	36.8	1	0	0	1	0	6
967	38	0	1	20.31	2	0	0	0	1	2	1	1	1500	0	0	50	250	2.5	41.8	1	0	0	1	0	4
968	29	0	1	20.69	2	0	0	0	1	3	2	1	950	500	0	100	300	1.83	45.6	1	0	1	1	0	13
969	25	0	2	21.3	1	0	0	0	1	3	2	3	1600	500	0	50	300	2.35	46.8	0	0	0	0	0	6
970	66	0	1	24.44	2	0	0	0	1	1	1	1	1500	0	0	100	300	2.18	41.8	0	0	0	0	0	3
971	45	0	1	24.09	2	0	0	0	4	1	1	3	1500	500	0	100	200	3.12	41.9	1	1	0	1	0	7
972	62	0	1	26.45	3	0	0	1	1	1	1	1	750	0	0	100	100	1.59	45.5	0	0	0	0	0	3
973	56	0	1	19.57	2	0	0	0	1	3	1	3	1050	500	0	200	400	2.21	46.6	1	0	0	1	0	7
974	59	1	2	23.15	2	0	0	0	1	1	2	1	1600	0	0	50	250	1.84	41.5	0	0	0	0	0	5
975	46	0	1	25.4	2	0	0	0	1	1	2	3	1100	500	0	200	400	2.09	36.8	0	0	0	0	0	5
976	64	0	1	22.89	2	0	0	0	1	3	2	4	1100	500	0	100	400	2.32	39.2	0	0	0	0	0	5
977	61	0	1	22.84	2	0	0	0	1	1	2	1	1200	0	0	700	400	1.58	40.2	1	0	0	0	1	5
978	62	0	1	22.31	2	0	0	0	1	3	2	1	1300	0	0	250	300	2.51	43.2	0	0	0	0	0	4
979	66	1	2	24.02	2	0	0	0	1	2	2	3	1000	500	0	200	200	3.24	41.2	0	0	0	0	0	5
980	47	0	1	19.31	2	0	0	0	1	2	2	4	1450	500	0	450	400	3.45	42.5	0	0	0	0	0	5
981	48	0	1	29.33	1	0	0	0	1	1	1	2	1400	500	0	400	350	2.41	40.5	0	0	0	0	0	5
982	57	0	1	21.48	2	0	0	0	1	2	1	1	1100	0	0	100	350	1.9	36.5	0	0	0	0	0	4
983	49	0	1	25.39	2	0	0	0	1	1	2	3	1200	500	0	500	300	3.62	43.2	1	1	0	0	0	5
984	62	0	1	29.78	2	1	1	0	1	2	1	4	1100	500	0	400	400	2.58	42.9	0	0	0	0	0	4
985	53	0	2	25.95	1	0	0	0	1	1	1	1	2000	500	0	0	400	2.51	42.6	0	0	0	0	0	4
986	71	1	2	26.64	2	1	0	0	1	2	2	1	1100	0	0	50	350	2.51	42.4	1	1	0	0	0	3
987	62	0	1	25.39	3	1	0	0	1	1	1	1	1250	500	0	200	350	2.18	38.3	0	0	0	0	0	4
988	43	0	2	19.57	1	0	0	0	2	1	1	3	2100	1000	0	300	800	5.33	37.3	1	1	0	0	0	7
989	62	1	2	20.13	2	0	0	0	1	1	1	3	1700	1000	0	250	400	3.08	35.2	1	1	0	0	0	5
990	61	0	1	20.2	2	0	0	0	4	1	2	3	1000	0	0	0	350	0.92	42.9	0	0	0	0	0	4
991	64	1	2	24.22	2	0	0	0	1	1	2	1	2100	500	0	100	300	2.2	42	0	0	0	0	0	5
992	60	0	2	23.51	2	1	1	0	1	1	2	3	1500	500	0	0	0	1.68	37.7	0	0	0	0	0	7
993	62	0	1	16.93	3	0	0	0	1	1	2	1	1000	500	0	0	450	0.92	34.7	1	0	1	0	0	4
994	71	0	2	23.18	3	1	1	0	1	1	1	2	1300	500	0	300	700	3.02	38	0	0	0	0	0	7
995	41	0	1	19.53	1	0	0	0	1	3	1	1	1200	500	0	100	400	2.78	41.5	0	0	0	0	0	3
996	67	0	1	22.23	2	0	0	0	1	1	2	2	1150	500	0	200	450	2.94	37.2	1	0	0	1	0	7
997	53	0	2	20.07	2	0	0	0	1	1	1	1	1600	500	0	0	100	1.76	45.9	0	0	0	0	0	4
998	54	0	1	26.71	2	0	0	0	1	1	1	3	1500	500	0	0	1000	2.63	40.3	1	0	0	1	0	4
999	70	0	2	27.12	3	0	0	0	3	1	2	3	1500	500	0	0	300	2.17	33.5	0	0	0	0	0	6
1000	61	0	1	23.44	2	0	0	0	1	2	1	3	1600	500	0	0	60	2	37.7	1	1	0	0	0	4
1001	53	1	2	25.71	2	0	0	0	1	2	1	4	1600	500	0	50	300	1.86	40.5	1	0	0	1	0	3
1002	40	0	1	23.12	1	0	0	0	1	1	1	3	1000	500	0	0	300	1.41	38.5	1	0	0	1	0	4
1003	59	0	1	21.45	3	0	0	0	1	1	2	3	800	500	0	20	300	1.24	40.7	1	1	0	0	0	4
1004	42	0	1	20.78	1	0	0	0	1	2	2	1	1100	500	0	0	50	1.76	42.5	0	0	0	0	0	5
1005	36	0	1	23.94	2	0	0	0	1	1	1	3	1300	500	0	100	100	1.92	37	0	0	0	0	0	5
1006	62	1	1	20.82	2	0	0	0	1	3	1	4	900	500	0	50	300	1.99	39	0	0	0	0	0	5
1007	74	0	1	19.63	2	0	0	0	1	1	2	2	750	150	0	50	150	2.77	38.6	0	0	0	0	0	5
1008	55	0	1	22.23	2	0	0	0	1	3	1	1	900	0	0	0	300	1.23	42.3	0	0	0	0	0	3
1009	61	0	1	25.3	2	0	0	0	1	3	1	3	1050	500	0	50	450	1.25	40.3	0	0	0	0	0	7
1010	37	0	2	23.18	1	0	0	0	1	2	1	3	1500	0	0	50	150	1.74	43.2	0	0	0	0	0	5
1011	61	0	2	21.31	2	0	0	0	1	1	2	2	1600	500	0	50	1000	2.95	40	1	1	0	0	0	5
1012	69	1	2	23.12	2	0	0	0	2	1	1	4	1400	500	0	150	100	1.75	37.4	1	1	0	0	0	5
1013	52	0	1	23.63	1	0	0	0	1	2	2	3	2600	0	0	0	650	2.75	43.4	0	0	0	0	0	6
1014	70	1	2	27.92	2	1	1	0	1	2	1	3	1500	500	0	50	200	1.76	39.5	1	1	0	0	0	5
1015	69	0	1	27.24	2	1	0	0	1	1	2	3	1050	500	0	150	550	2.5	38.4	0	0	0	0	0	5
1016	67	1	2	32.3	1	1	0	0	1	1	2	1	2100	500	0	0	700	1.95	40.1	0	0	0	0	0	4
1017	53	0	1	20.43	2	0	0	0	1	1	2	4	1500	500	0	50	500	2.18	37.5	1	0	0	1	0	4
1018	56	1	2	19.47	2	0	0	0	4	1	2	2	1800	1000	0	150	300	3.4	39.1	0	0	0	0	0	5
1019	54	0	1	27.22	1	0	0	0	1	1	2	1	1600	500	0	50	400	2.3	46.8	0	0	0	0	0	4
1020	44	0	1	19.43	2	0	0	0	1	2	2	1	2600	500	0	0	600	2.73	41.9	0	0	0	0	0	3
1021	64	0	1	17.57	2	0	0	0	1	1	2	1	1100	500	0	50	400	1.59	45.1	0	0	0	0	0	3
1022	47	0	1	28.65	2	0	0	0	3	1	2	1	1600	500	0	100	450	2.92	30.1	1	1	0	0	1	11
1023	43	0	1	19.72	2	0	0	0	1	2	2	1	1500	500	0	0	350	2.52	39.7	0	0	0	0	0	3
1024	67	1	2	21.99	3	1	1	0	1	1	1	4	900	0	0	200	600	2.33	42.9	0	0	0	0	0	8
1025	59	0	2	24.22	2	0	0	0	1	1	2	1	1600	500	0	20	400	1.9	40.9	0	0	0	0	0	3
1026	31	1	2	30.46	2	0	0	0	1	1	2	2	1600	500	0	20	100	1.68	45.7	0	0	0	0	0	3
1027	56	0	1	23.19	2	0	0	0	1	1	1	3	1100	500	0	50	200	1.41	44.4	0	0	0	0	0	6
1028	49	0	1	21.19	2	0	0	0	1	3	1	3	1500	500	0	50	630	3.08	37	1	1	0	0	0	3
1029	50	1	2	23.26	2	0	0	0	2	1	1	3	1600	500	0	50	120	2.59	38	1	1	0	0	0	8
1030	45	0	1	22.48	2	0	0	0	1	3	2	4	1500	0	0	0	1100	2.84	38.8	0	0	0	0	0	4
1031	45	0	1	23.44	2	0	0	0	1	2	2	4	1100	0	0	20	400	1.01	37.2	1	0	0	1	0	6
1032	29	0	1	24.61	2	0	0	0	3	1	1	1	1600	0	0	10	600	1.26	44.5	0	0	0	0	0	6
1033	57	0	1	23.71	1	0	0	0	1	1	1	3	1600	500	0	50	400	4.42	40.5	0	0	0	0	0	5
1034	69	0	1	22.6	2	0	0	0	1	1	1	1	1500	0	0	20	600	1.99	40.7	0	0	0	0	0	3
1035	62	0	1	25.95	2	0	0	0	1	2	1	1	1600	0	0	50	700	2.59	44.8	0	0	0	0	0	4
1036	55	0	1	23.44	2	0	0	0	1	1	2	3	1100	500	0	50	250	2.29	33.1	1	1	0	0	0	7
1037	60	1	2	21.91	2	0	0	0	2	1	1	3	2100	500	0	100	400	1.93	38.1	0	0	0	0	0	6
1038	40	0	1	25.39	2	0	0	0	1	3	1	1	1100	0	0	30	700	3	41.2	0	0	0	0	0	4
1039	56	0	1	22.04	2	0	0	0	1	1	1	3	1000	500	0	10	100	0.61	35.6	0	0	0	0	0	4
1040	63	0	1	24.24	2	1	1	0	1	1	2	2	1000	500	0	0	200	1.82	41.4	1	0	0	1	1	5
1041	72	0	1	25	2	1	0	0	1	1	2	2	1100	1000	0	10	50	1.58	36.7	1	1	0	1	0	5
1042	68	0	1	20.17	2	0	0	0	1	1	2	1	1300	0	0	100	300	2.14	41.2	0	0	0	0	0	4
1043	50	0	1	22.86	2	0	0	0	1	2	1	4	1600	500	0	10	300	1.82	36	0	0	0	0	0	7
1044	51	0	1	19.53	2	0	0	0	1	1	2	4	1500	0	0	0	680	1.83	38.8	0	0	0	0	0	4
1045	67	1	2	19.47	2	0	0	0	1	3	2	1	2100	500	0	100	950	3.55	41.5	0	0	0	0	0	8
1046	61	0	1	26.67	2	0	0	0	1	1	2	3	1500	500	0	150	400	2.53	32.8	1	1	0	0	0	11
1047	34	0	1	16.8	2	0	0	0	1	2	2	1	1300	500	0	50	800	3.15	38.7	0	0	0	0	0	4
1048	67	0	1	20.63	2	0	0	0	1	1	1	4	1100	500	0	50	500	1.38	44.1	0	0	0	0	0	4
1049	64	0	1	18.75	2	0	0	0	1	2	1	4	1600	500	0	200	525	2.69	41.1	0	0	0	0	0	5
1050	56	1	2	26.87	2	0	0	0	1	1	2	3	2100	500	0	100	400	2.88	36.4	0	0	0	0	0	4
1051	63	0	1	25.81	2	0	0	0	1	1	1	4	1000	500	0	50	400	2.34	41.8	1	1	0	1	0	4
1052	51	1	2	29.75	2	1	0	0	1	1	1	3	1100	0	0	50	250	1.58	38.3	0	0	0	0	0	4
1053	40	0	1	22.22	2	0	0	0	4	1	2	1	1700	500	0	100	600	4.66	34.4	0	0	0	0	0	7
1054	60	0	1	23.42	2	0	0	0	1	1	1	3	1600	500	0	30	600	2.14	40.4	0	0	0	0	0	7
1055	61	1	2	24.34	2	0	0	0	1	1	1	3	1350	500	0	250	250	1.91	39.8	0	0	0	0	0	4
1056	35	0	1	19.38	2	0	0	0	1	2	2	4	1300	500	0	50	300	2.17	45.4	0	0	0	0	0	4
1057	63	0	2	28.4	3	1	0	1	4	1	2	3	1550	500	0	100	550	2.34	40.5	0	0	0	0	0	3
1058	55	1	2	22.49	2	0	0	0	1	2	2	1	1000	500	0	50	850	2.26	40.1	0	0	0	0	0	6
1059	44	0	1	27.18	2	0	0	0	1	1	2	3	1600	500	0	50	400	1.43	41.8	0	0	0	0	0	4
1060	67	0	1	29.73	2	0	0	0	1	2	1	3	1600	500	0	50	600	1.79	38.4	0	0	0	0	0	6
1061	62	0	2	25.78	1	0	0	0	2	1	1	2	1500	500	0	0	0	2.71	41.9	0	0	0	0	0	4
1062	73	0	2	21.87	3	0	0	0	1	2	2	4	2000	500	0	30	300	3.42	37.1	0	0	0	0	0	6
1063	45	0	1	28.13	2	0	0	0	1	2	1	4	1600	500	0	10	500	1.84	38.4	0	0	0	0	0	3
1064	62	1	2	25.78	1	0	0	0	2	1	1	2	1500	500	0	0	0	2.71	39.2	0	0	0	0	0	4
1065	58	1	2	21.22	2	0	0	0	2	1	1	3	1850	1000	0	150	750	3.95	36.8	1	0	1	0	0	14
1066	45	0	1	25.39	2	0	0	0	1	3	2	3	1600	500	0	0	300	1.98	37	1	0	0	1	0	5
1067	61	0	1	22.83	1	0	0	0	1	1	2	1	1000	500	0	50	500	1.81	39.6	1	1	0	1	0	5
1068	69	0	1	21.09	3	0	0	0	1	1	2	4	1600	500	0	50	1000	2.12	31	1	0	1	0	0	8
1069	57	0	2	26.57	2	0	0	0	1	2	1	4	2100	500	0	20	250	2.74	43.6	0	0	0	0	0	6
1070	66	0	2	21.45	2	0	0	0	1	1	2	3	1100	500	0	0	0	1.63	40	1	0	1	0	0	7
1071	66	0	1	20.7	2	0	0	0	1	1	2	1	1200	500	0	100	300	1.77	40.4	0	0	0	0	0	3
1072	74	1	2	25.08	3	0	0	0	1	1	1	3	1100	500	0	100	450	1.73	38.2	0	0	0	0	0	9
1073	54	0	1	21.72	2	0	0	0	1	1	2	2	2100	500	0	50	50	2.63	42.8	0	0	0	0	0	3
1074	60	0	1	16.19	2	0	0	0	1	2	2	1	2000	500	0	100	750	2.8	43.2	0	0	0	0	0	3
1075	70	0	1	24.03	3	0	1	0	1	2	2	1	1000	500	0	100	300	1.77	38.3	0	0	0	0	0	3
1076	63	0	1	27.73	2	0	0	0	1	3	2	4	1600	500	0	50	500	2.43	36.8	1	1	0	0	0	3
1077	57	0	1	20.55	2	0	0	0	1	1	2	1	1500	500	0	100	300	1.68	41.4	0	0	0	0	0	3
1078	63	1	2	22.89	2	0	0	0	1	1	1	2	1600	500	0	100	400	2.15	50.1	0	0	0	0	0	3
1079	48	0	2	27.04	2	1	0	0	3	3	2	4	1700	500	0	50	300	1.84	43.5	0	0	0	0	0	11
1080	36	0	1	27.34	2	0	0	0	1	2	2	1	1200	0	520	50	400	2.27	37.9	0	0	0	0	0	5
1081	68	0	1	27.92	2	1	0	0	1	2	2	1	1000	500	0	0	800	2.18	39.1	0	0	0	0	0	3
1082	56	0	1	23.83	2	0	0	0	1	2	2	4	1500	500	0	100	800	2.09	41.6	0	0	0	0	0	4
1083	56	0	1	21.23	2	0	0	0	3	2	2	3	1600	500	0	100	350	2.24	41.7	1	0	1	0	0	10
1084	21	0	1	17.99	2	0	0	0	4	1	1	3	1200	500	0	50	300	2.51	33.9	0	0	0	0	0	8
1085	60	0	2	27.55	2	0	0	0	3	3	1	4	2100	500	0	100	1000	3.08	38.4	0	0	0	0	0	4
1086	39	0	1	22.77	2	0	0	0	1	1	2	1	1000	500	0	30	200	1.54	40	0	0	0	0	0	4
1087	47	1	1	27.01	2	0	0	0	2	1	1	3	1100	500	0	20	500	0.86	41.1	0	0	0	0	0	5
1088	40	0	2	25.95	2	0	0	0	1	1	1	2	2100	500	0	100	200	2.01	44.9	0	0	0	0	0	4
1089	53	0	1	24.17	1	0	0	0	4	1	2	1	1200	500	0	100	300	1.96	44.8	0	0	0	0	0	3
1090	74	1	2	23.67	3	0	0	0	1	1	2	3	850	500	0	50	250	1.7	36.7	1	1	0	1	0	10
1091	57	0	1	24.41	2	0	0	0	1	1	2	2	1600	500	0	20	80	1.51	36.7	0	0	0	0	0	4
1092	55	0	2	20.45	2	0	0	0	1	3	2	3	1100	500	0	100	250	2.76	36.9	1	0	0	1	0	8
1093	54	0	1	22.49	2	0	0	0	1	1	2	2	1100	500	0	50	350	2.25	38.3	0	0	0	0	0	6
1094	67	0	1	22.06	2	0	0	0	1	1	2	4	2000	500	0	100	400	2.57	37.5	0	0	0	0	0	7
1095	69	0	1	21.5	2	0	0	0	1	2	2	1	900	500	0	50	300	2.31	43.3	1	0	0	1	0	5
1096	41	0	1	21.48	1	0	0	0	1	1	2	1	800	500	0	50	200	1.88	38.9	1	0	0	1	0	4
1097	70	1	2	25.18	3	0	0	0	1	1	1	1	700	500	0	50	300	1.55	38.4	0	0	0	0	0	5
1098	53	0	2	27.73	2	0	0	0	1	1	2	2	2000	1000	0	100	400	2.92	40	0	0	0	0	0	5
1099	54	0	1	26.45	2	0	1	0	1	3	2	1	1000	500	0	50	200	2.15	41.8	0	0	0	0	0	3
1100	65	0	1	22.86	2	0	0	0	1	3	2	1	1550	0	0	550	450	2.84	39.1	0	1	1	1	0	6
1101	57	0	1	24.44	2	0	0	0	1	1	2	3	1200	500	0	300	600	1.71	37.5	1	0	0	1	0	5
1102	63	0	2	23.15	2	1	0	0	1	2	1	4	1600	500	0	20	800	2.09	40.6	0	0	0	0	0	3
1103	49	0	1	26.84	2	0	0	0	1	1	2	2	2600	1000	0	0	300	2.53	39.4	0	0	0	0	0	8
1104	64	1	2	27.55	2	0	0	0	1	1	2	3	1250	0	0	450	550	3	37.7	0	0	0	0	0	8
1105	69	1	2	25.54	2	0	0	0	1	1	2	4	1000	500	0	50	250	1.89	36.9	0	0	0	0	0	5
1106	42	0	1	21.64	2	0	0	0	1	2	2	1	1500	500	0	100	900	2.93	47.6	0	0	0	0	0	3
1107	51	1	2	22.02	2	1	0	0	1	1	2	3	2000	500	0	50	900	1.79	40.5	0	0	0	0	0	7
1108	64	0	1	22.83	2	0	0	0	1	3	1	3	700	500	0	50	450	1.42	40	1	0	0	1	0	5
1109	45	0	2	22.86	2	0	0	0	1	2	1	1	2000	500	0	100	450	2.67	43.1	0	0	0	0	0	4
1110	48	0	1	24.44	2	0	0	0	1	1	2	2	1200	1000	0	150	300	3.3	37.8	0	0	0	0	0	3
1111	37	1	2	28.39	2	0	0	0	1	2	1	4	1100	0	0	200	450	1.82	43.5	1	1	0	1	0	3
1112	65	0	2	23.88	3	0	0	1	1	1	1	1	1600	500	0	50	500	1.74	43.9	0	0	0	0	0	8
1113	66	0	2	25.61	2	0	0	0	1	3	1	4	1600	500	0	50	300	2.17	37.9	0	0	0	0	0	3
1114	72	0	2	23.18	3	0	0	0	1	1	1	3	1500	1000	0	150	300	1.93	39.6	0	0	0	0	0	11
1115	40	0	2	24.68	2	0	0	0	1	1	1	3	2100	1000	0	100	300	1.85	41	0	0	0	0	0	6
1116	48	0	1	21.64	2	0	0	0	1	3	1	1	1600	500	0	0	600	3.44	43.1	0	0	0	0	0	3
1117	70	1	2	22.41	2	0	0	0	1	1	1	3	2100	1000	0	100	400	2.16	41.2	0	0	0	0	0	8
1118	37	0	2	21.3	2	0	0	0	1	1	2	2	1500	500	0	50	400	2.38	40.6	0	0	0	0	0	7
1119	65	0	2	18.42	2	0	0	0	1	1	1	3	1600	500	0	100	300	2.47	34.6	1	1	0	0	0	6
1120	42	0	1	24.46	2	0	0	0	1	2	1	3	1600	500	0	100	150	1.58	36.3	0	0	0	0	0	5
1121	52	0	1	18.43	2	1	0	0	1	1	1	1	2000	500	0	150	400	4.19	36	1	0	1	0	0	9
1122	60	0	1	31.25	3	0	0	0	1	3	1	3	1500	500	0	150	200	2.58	35	1	1	0	0	0	5
1123	52	0	2	21.47	2	0	0	0	1	1	1	3	2100	500	0	100	200	2.2	43.4	0	0	0	0	0	5
1124	38	0	1	19.48	1	0	0	0	1	2	2	4	1050	500	0	50	800	2.69	48.2	0	0	0	0	0	3
1125	48	0	1	30.08	2	0	0	0	1	3	1	2	1100	500	0	30	750	1.83	39.5	1	1	0	1	0	6
1126	49	0	1	24.03	2	0	0	0	1	3	2	1	1100	0	0	150	500	2.92	44.7	0	0	0	0	0	5
1127	58	1	2	23.3	2	0	0	0	1	1	1	3	1300	500	0	300	200	1.93	39	0	0	0	0	0	5
1131	53	0	2	18	2	0	0	0	1	1	2	1	1500	500	0	100	650	2.61	43.2	0	0	0	0	0	4
1132	62	0	2	20.9	2	1	0	0	1	1	2	4	2100	1000	0	50	150	1.58	43.2	0	0	0	0	0	4
1133	62	0	1	21.64	2	0	0	0	1	1	1	2	2100	500	0	100	900	3.19	42	0	0	0	0	0	12
1134	49	0	1	27.06	2	1	0	0	4	2	1	3	1600	500	0	30	500	1.33	38.7	0	0	0	0	0	5
1135	42	0	2	24.91	2	0	0	0	1	1	1	2	1300	500	0	30	300	2.2	46.9	0	0	0	0	0	5
1136	54	1	2	22.49	3	1	1	0	1	1	1	4	1600	500	0	50	150	2.17	41.4	0	0	0	0	0	4
1137	44	0	1	20.7	1	0	0	0	1	2	2	1	1000	500	0	10	500	2.2	39	1	0	1	1	0	4
1141	56	0	1	27.48	2	1	0	0	1	1	1	3	2000	500	0	50	450	1.92	40	0	0	0	0	0	6
1142	71	1	2	20.94	3	0	0	1	1	1	1	4	1500	500	0	50	350	2.38	38.4	1	1	0	0	0	4
1143	61	0	2	26.64	2	1	0	0	1	1	2	1	1000	500	0	100	200	2.71	39.6	0	0	0	0	0	3
1144	60	0	2	18.37	2	0	0	0	4	2	2	3	2100	1000	0	150	450	2.68	40.3	0	0	0	0	0	10
1146	33	1	2	24.91	1	0	0	0	1	1	2	1	1500	500	0	100	1000	2.84	42	0	0	0	0	0	4
1147	53	0	1	22.32	2	1	0	0	1	3	2	1	1600	500	0	50	450	2.12	37.6	0	0	0	0	0	4
1148	57	0	1	23.67	2	1	0	0	1	1	1	3	1300	500	0	100	450	1.96	37.7	0	0	0	0	0	7
1149	45	0	1	19.43	2	0	0	0	1	2	2	1	1100	0	0	0	200	1.78	42.6	0	0	0	0	0	4
1150	50	0	2	25.21	2	0	0	0	1	2	2	4	2100	500	0	50	250	1.93	48.5	0	0	0	0	0	3
1152	63	0	2	20.52	2	0	0	0	1	1	2	1	1600	0	0	0	500	1.39	40.6	0	0	0	0	0	5
1153	69	0	2	21.8	2	1	0	0	2	1	2	3	1500	500	0	150	250	3.42	32.9	0	0	0	0	0	9
1155	52	0	1	23.23	2	0	0	0	1	2	1	3	1100	500	0	50	150	1.54	43.7	0	0	0	0	0	9
1156	50	0	1	23.51	1	0	0	0	4	2	1	1	1650	0	0	100	750	2.73	42.8	0	0	0	0	0	3
1158	71	0	2	26.3	2	0	0	0	2	1	2	2	1600	500	0	50	250	2.27	41.3	0	0	0	0	0	4
1159	48	0	1	19.15	2	0	0	0	1	3	2	3	1600	500	0	100	850	2.4	40.6	0	0	0	0	0	5
1161	56	0	1	22.86	2	0	0	0	4	2	2	1	1500	500	0	100	400	1.95	45.4	0	0	0	0	0	4
1162	49	0	1	23.44	2	0	0	0	1	2	2	3	1100	500	0	50	700	1.47	43.4	0	0	0	0	0	6
1163	61	0	1	20.96	2	0	0	0	1	3	1	4	2000	500	0	0	100	1.5	38	0	0	0	0	0	3
1164	60	0	2	20.05	2	0	0	0	1	1	2	4	1500	500	0	50	100	1.62	44.6	0	0	0	0	0	8
1165	60	0	1	23.01	2	0	0	0	1	1	2	3	1100	500	0	20	1000	2.29	37	0	0	0	0	0	4
1167	64	0	1	25.53	3	0	0	0	1	1	2	1	2000	500	0	50	600	2.08	38.2	0	0	0	0	0	4
1169	47	0	1	25	2	1	0	0	4	2	1	3	1100	500	0	50	50	1.45	43.5	0	0	0	0	0	4
1170	56	0	1	25.39	2	0	0	0	1	2	2	1	2000	500	0	50	1600	2.58	39.3	0	0	0	0	0	6
1172	32	0	1	23.18	2	0	0	0	1	2	2	3	1000	500	0	50	100	1.17	33.1	0	0	0	0	0	5
1173	42	0	1	24.09	1	0	0	0	1	2	2	3	1100	500	0	50	250	1.73	42.3	0	0	0	0	0	5
1174	60	0	2	30.11	2	1	0	0	2	1	1	4	1600	500	0	30	150	2.01	37.2	0	0	0	0	0	5
1177	68	1	2	22.15	3	1	0	0	1	1	2	3	2100	500	0	50	550	2.36	37.2	0	0	0	0	0	6
1179	63	0	1	23.44	2	0	0	0	1	1	1	3	1100	500	0	50	350	1.68	41.2	0	0	0	0	0	5
1180	61	0	2	20.32	2	0	0	0	2	1	2	1	3800	1500	0	200	500	6.01	38.7	1	1	0	1	0	9
1181	54	0	1	16.53	2	0	0	0	1	1	2	2	1600	500	0	20	550	2.42	37.9	0	0	0	0	0	4
1182	54	0	2	20.76	2	0	0	0	1	2	2	3	2100	500	0	100	350	2.04	44.4	0	0	0	0	0	4
1183	57	0	1	22.59	1	0	0	0	1	2	2	1	1000	500	0	0	0	2.17	40.1	1	1	0	0	0	4
1184	63	0	1	21.48	2	1	0	0	1	2	2	1	1000	500	0	0	0	2.65	44.7	0	0	0	0	0	4
1186	64	0	1	26.44	2	0	0	0	1	2	1	3	1100	500	0	0	0	2.53	45.2	1	1	0	0	0	5
1189	63	1	2	23.39	2	0	1	0	3	1	1	1	1900	500	0	200	1000	1.93	32.1	0	0	0	0	0	4
1190	62	0	1	21.61	2	1	0	0	1	1	1	1	1100	500	0	50	950	2.01	43.1	1	1	0	0	1	3
1191	66	0	1	31.14	2	1	0	0	1	2	1	3	1000	500	0	50	550	2.27	37.7	0	0	0	0	0	6
1192	50	0	2	27.97	2	0	1	0	1	2	2	4	2000	500	0	20	200	2.2	38.2	0	0	0	0	0	3
1195	56	0	2	23.32	2	0	0	0	1	1	2	3	1500	500	0	50	450	1.64	33.8	1	1	0	0	0	5
1197	69	0	1	22.31	2	0	0	1	1	1	1	4	1600	500	0	20	300	2.34	33.8	0	0	0	0	0	7
1199	43	0	1	22.43	2	0	0	0	1	3	2	1	1600	500	0	300	500	3.54	40.4	0	0	0	0	0	12
1200	69	1	2	21.89	3	0	0	0	1	1	1	3	2360	1000	260	800	200	1.79	36.1	1	1	0	0	1	8
1201	55	0	2	24.07	1	0	0	0	1	3	2	4	1500	500	0	0	200	2.04	40.2	0	0	0	0	0	5
1202	67	0	1	20.31	2	0	1	0	1	1	2	3	1100	500	0	0	200	2.83	34.5	0	0	0	0	0	5
1203	51	0	1	23.34	2	0	0	0	1	2	1	4	1500	500	0	50	300	2.67	45.3	0	0	0	0	0	3
1204	41	1	2	23.44	2	0	0	0	1	2	1	3	1600	500	0	50	200	2.07	43.6	1	1	0	0	0	8
1205	59	0	1	16.73	2	0	0	0	1	1	2	2	1600	500	0	50	350	2.9	44.1	0	0	0	0	0	4
1206	55	0	1	23.83	2	0	0	0	3	2	1	1	1600	500	0	200	450	3.17	43	1	0	1	1	0	7
1207	55	0	1	25.39	2	0	0	0	1	1	1	4	1000	500	0	0	0	1.23	39	0	0	0	0	0	6
1208	48	0	1	21.72	2	0	0	0	3	1	2	3	2100	500	0	200	250	1.83	32.5	1	1	0	1	0	5
1209	55	0	1	27.68	2	0	0	0	1	1	2	2	1500	500	0	50	300	2.32	40.5	0	0	0	0	0	3
1211	39	0	1	18.36	2	0	0	0	1	1	1	4	1600	0	0	30	100	2.58	40	0	0	0	0	0	4
1212	55	1	2	27.47	2	1	1	0	1	1	1	3	2100	500	0	20	300	1.63	39.9	1	1	0	0	0	8
1213	63	0	1	22.66	2	1	0	0	1	1	2	2	1600	500	0	50	600	2.24	45.7	0	0	0	0	0	3
1214	59	0	2	27.1	2	0	0	0	1	1	1	4	1600	500	0	50	300	2.25	35.7	0	0	0	0	0	3
1215	21	0	1	20.31	1	0	0	0	1	2	2	3	2100	500	0	50	900	2.39	45.1	0	0	0	0	0	4
1216	63	0	1	26.72	2	0	0	0	1	2	1	1	1500	500	0	50	250	2.1	39.8	0	0	0	0	0	6
1217	44	0	1	21.08	2	0	0	0	1	2	1	3	1500	500	0	50	1000	2.71	32.6	1	0	1	0	0	7
